# Supplementary material for: Thresher: determining the number of clusters while removing outliers
Source: BMC Bioinformatics. 2018 Jan 8;19:9. doi: 10.1186/s12859-017-1998-9 (PMC5759208; doi:10.1186/s12859-017-1998-9)
Supplement: Supplementary file 2 — R Code for Analyses. This is a zip file containing all of the R code used to perform simulations and to analyze the breast cancer data. (ZIP 407 kb) [file 12859_2017_1998_MOESM2_ESM.zip]

Archive with 17 entries (12 files):
- RCode/BRCA/
- RCode/BRCA/breast_data_gse_analysis.R
- RCode/BRCA/breast_data_gse_process.R
- RCode/BRCA/data/
- RCode/BRCA/data/gene_label.Rda
- RCode/BRCA/data/Hu-et-al-Intrinsic-List-with-Annotation.xls
- RCode/BRCA/data/Perou_intrinsic_gene.csv
- RCode/BRCA/data/Readme.md
- RCode/BRCA/Readme.md
- RCode/BRCA/scratch/
- RCode/ExistingMethods/
- RCode/ExistingMethods/NbClust.txt
- RCode/ExistingMethods/SCOD_functions.R
- RCode/Readme.md
- RCode/Simulations/
- RCode/Simulations/simulation1.R
- RCode/Simulations/simulation2.R
