# Supplementary material for: Thresher: determining the number of clusters while removing outliers
Source: BMC Bioinformatics. 2018 Jan 8;19:9. doi: 10.1186/s12859-017-1998-9 (PMC5759208; doi:10.1186/s12859-017-1998-9)
Supplement: Supplementary file 2 — R Code for Analyses. This is a zip file containing all of the R code used to perform simulations and to analyze the breast cancer data. (ZIP 407 kb) [file 12859_2017_1998_MOESM2_ESM.zip › RCode/BRCA/data/Hu-et-al-Intrinsic-List-with-Annotation.xls]

## Sheet: sourceBatch481656
UGCluster	CLID	Name	Symbol	Aliases	LLID	UGRepAcc	LLRepProtAcc	Chromosome	Cytoband	SumFunc	GO	ExtAnnot	SPFunction	SPLocal
Hs.36529	AGI_HUM1_OLIGO_A_23_P118894	hypothetical protein MGC11242	MGC11242	||MGC11242||hypothetical protein MGC11242||	79170	BC002865	NP_077296	17	17q21.32
Hs.343603	AGI_HUM1_OLIGO_A_23_P107051	titin-cap (telethonin)	TCAP	||LGMD2G||CMD1N||TCAP||T-cap||titin-cap (telethonin)||19 kDa sarcomeric protein||	8557	AK096328	NP_003664	17	17q12	Sarcomere assembly is regulated by the muscle protein titin. Titin is a giant elastic protein with kinase activity that extends half the length of a sarcomere. It serves as a scaffold to which myofibrils and other muscle related proteins are attached. This gene encodes a protein found in striated and cardiac muscle that binds to the titin Z1-Z2 domains and is a substrate of titin kinase, interact…	cellular component|cytoplasm|NR|GO:0005737|GOA|na//biological process|protein complex assembly|TAS|GO:0006461|GOA|9817758//biological process|sarcomere alignment|TAS|GO:0006938|GOA|9817758//molecular function|structural constituent of muscle|TAS|GO:0008307|GOA|9350988		muscle assembly regulating factor.	sarcomeric.
Hs.183212	AGI_HUM1_OLIGO_A_23_P104062	isoprenylcysteine carboxyl methyltransferase	ICMT	||PCMT||MST098||2.1.1.100||PPMT||HSTE14||PCCMT||MSTP098||ICMT||MGC39955||ISOPRENYLCYSTEINE CARBOXYLMETHYLTRANSFERASE||isoprenylcysteine carboxyl methyltransferase||protein-S isoprenylcysteine O-methyltransferase||prenylated protein carboxyl methyltransferase||isoprenylcysteine carboxyl methyltransferase isoform 1||isoprenylcysteine carboxyl methyltransferase isoform 2||	23463	NM_170705	NP_733806	1	1p36.21	This gene encodes the third of three enzymes that posttranslationally modify isoprenylated C-terminal cysteine residues in certain proteins and target those proteins to the cell membrane. This enzyme localizes to the endoplasmic reticulum. Alternative splicing results in two transcript variants encoding different isoforms.	biological process|C-terminal protein amino acid methylation|TAS|GO:0006481|GOA|10441503//molecular function|C-terminal protein carboxyl methyltransferase activity|TAS|GO:0003880|GOA|9614111//cellular component|endoplasmic reticulum|TAS|GO:0005783|GOA|9614111//cellular component|integral to membrane|IEA|GO:0016021|GOA|na//cellular component|membrane fraction|TAS|GO:0005624|GOA|10441503//molecular…		catalyzes the posttranslational methylation of isoprenylated c-terminal cysteine residues.	integral membrane protein. endoplasmic reticulum.
Hs.306227	AGI_HUM1_OLIGO_A_23_P207879	caspase recruitment domain family, member 14	CARD14	||CARD14||BIMP2||CARMA2||CARD-MAGUK PROTEIN 2||BCL10-INTERACTING MAGUK PROTEIN 2||CASPASE RECRUITMENT DOMAIN-CONTAINING PROTEIN 14||caspase recruitment domain family, member 14||	79092	AL833696	NP_438170	17	17q25	The protein encoded by this gene belongs to the membrane-associated guanylate kinase (MAGUK) family, a class of proteins that functions as molecular scaffolds for the assembly of multiprotein complexes at specialized regions of the plasma membrane. This protein is also a member of the CARD protein family, which is defined by carrying a characteristic caspase-associated recruitment domain (CARD). …	biological process|activation of NF-kappaB-inducing kinase|NAS|GO:0007250|GOA|11278692//cellular component|intracellular|IEA|GO:0005622|GOA|na//cellular component|plasma membrane|NAS|GO:0005886|GOA|11278692//molecular function|protein binding|IEA|GO:0005515|GOA|11278692//molecular function|protein binding|NAS|GO:0005515|GOA|11278692//biological process|regulation of apoptosis|IEA|GO:0042981|GOA|na
Hs.18426	AGI_HUM1_OLIGO_A_23_P134714	heat-responsive protein 12	HRSP12	||UK114||HRSP12||PSP||heat-responsive protein 12||PERCHLORIC ACID-SOLUBLE PROTEIN, 14.5-KD||translational inhibitor protein p14.5||	10247	BF217184	NP_005827	8	8q22		cellular component|cytoplasm|TAS|GO:0005737|GOA|8530410//molecular function|endonuclease activity|IEA|GO:0004519|GOA|na//molecular function|hydrolase activity|IEA|GO:0016787|GOA|na//cellular component|nucleus|TAS|GO:0005634|GOA|8530410//biological process|regulation of translational termination|TAS|GO:0006449|GOA|8530410
Hs.77498	AGI_HUM1_OLIGO_A_23_P15305	phosphoribosyl pyrophosphate synthetase-associated protein 1	PRPSAP1	||PAP39||PRPSAP1||PHOSPHORIBOSYLPYROPHOSPHATE SYNTHETASE-ASSOCIATED PROTEIN 1||phosphoribosyl pyrophosphate synthetase-associated protein 1||	5635	AK131332	NP_002757	17	17q24-q25		molecular function|enzyme inhibitor activity|TAS|GO:0004857|GOA|8132556//biological process|nucleoside metabolism|IEA|GO:0009116|GOA|na//biological process|nucleotide biosynthesis|IEA|GO:0009165|GOA|na//molecular function|ribose-phosphate diphosphokinase activity|IEA|GO:0004749|GOA|na		seems to play a negative regulatory role in prpp synthesis.
Hs.129702	AGI_HUM1_OLIGO_A_23_P109171	beaded filament structural protein 1, filensin	BFSP1	||CP115||CP94||BFSP1||LIFL-H||CYTOSKELETAL PROTEIN, 115-KD||cytoskeletal protein, 115 KD||beaded filament structural protein 1, filensin||	631	AF039655	NP_001186	20	20p11.23-p12.1	More than 99% of the vertebrate ocular lens is comprised of terminally differentiated lens fiber cells. Two lens-specific intermediate filament-like proteins, CP49 (also known as phakinin) and the protein product of this gene, filensin (or CP115), are expressed only after fiber cell differentiation has begun. Both proteins are found in a structurally unique cytoskeletal element that is referred t…	molecular function|3'-5'-exoribonuclease activity|IEA|GO:0000175|GOA|na//molecular function|RNA binding|IEA|GO:0003723|GOA|na//biological process|RNA processing|IEA|GO:0006396|GOA|na//cellular component|cytoskeleton|IEA|GO:0005856|GOA|na//cellular component|intermediate filament|NAS|GO:0005882|GOA|9628810//cellular component|intermediate filament|TAS|GO:0005882|GOA|9628810//cellular component|mem…			membrane- and cytoskeleton-associated.
NM_015492	AGI_HUM1_OLIGO_A_23_P37514	Data not found
Hs.414489	AGI_HUM1_OLIGO_A_23_P120105	potassium voltage-gated channel, delayed-rectifier, subfamily S, member 3	KCNS3	||MGC9481||KCNS3||VOLTAGE-GATED POTASSIUM CHANNEL 9.3||voltage-gated potassium channel protein Kv9.3||potassium voltage-gated channel delayed-rectifier protein S3||Shab-related delayed-rectifier K+ channel alpha subunit 3||POTASSIUM CHANNEL, VOLTAGE-GATED, DELAYED-RECTIFIER, SUBFAMILY S, MEMBER 3||potassium voltage-gated channel, delayed-rectifier, subfamily S, member 3||	3790	BC015947	NP_002243	2	2p24	Voltage-gated potassium channels form the largest and most diversified class of ion channels and are present in both excitable and nonexcitable cells. Their main functions are associated with the regulation of the resting membrane potential and the control of the shape and frequency of action potentials. The alpha subunits are of 2 types: those that are functional by themselves and those that are…	biological process|cation transport|IEA|GO:0006812|GOA|na//cellular component|integral to membrane|IEA|GO:0016021|GOA|na//biological process|potassium ion transport|IEA|GO:0006813|GOA|na//molecular function|protein binding|IEA|GO:0005515|GOA|na//molecular function|voltage-gated potassium channel activity|IEA|GO:0005249|GOA|na//cellular component|voltage-gated potassium channel complex|IEA|GO:0008…
Hs.221889	AGI_HUM1_OLIGO_A_23_P25229	cold shock domain protein A	CSDA	||ZONAB||CSDA||DBPA||DNA-BINDING PROTEIN A||Cold-shock domain protein A||cold shock domain protein A||	8531	NM_003651	NP_003642	12	12p13.1		molecular function|DNA binding|IEA|GO:0003677|GOA|na//molecular function|RNA polymerase II transcription factor activity|TAS|GO:0003702|GOA|8710501//cellular component|cytoplasm|TAS|GO:0005737|GOA|7628487//molecular function|double-stranded DNA binding|TAS|GO:0003690|GOA|2977358//biological process|negative regulation of transcription from Pol II promoter|TAS|GO:0000122|GOA|8710501//cellular comp…		binds to the gm-csf promoter. seems to act as a repressor.	nuclear and cytoplasmic.
Hs.389826	AGI_HUM1_OLIGO_A_23_P121396	homolog of yeast TIM14	TIM14	||TIM14||homolog of yeast TIM14||	131118	NM_145261	NP_957713	3	3q27.2		molecular function|molecular_function unknown|IEA|GO:0005554|GOA|na
Hs.202672	AGI_HUM1_OLIGO_A_23_P27490	endothelial differentiation, sphingolipid G-protein-coupled receptor, 5	EDG5	||||EDG5||endothelial differentiation, sphingolipid G-protein-coupled receptor, 5||	9294; 1786	NM_001379	NP_004221	19	19p13.2	This gene encodes a member of the G protein-coupled receptors, as well as the EDG family of proteins. This protein participates in sphingosine 1-phosphate-induced cell proliferation, survival, and transcriptional activation	biological process|G-protein coupled receptor protein signaling pathway|TAS|GO:0007186|GOA|10617617//biological process|activation of MAPK|TAS|GO:0000187|GOA|10617617//cellular component|integral to membrane|IEA|GO:0016021|GOA|na//molecular function|lipid binding|TAS|GO:0008289|GOA|10617617//molecular function|lysosphingolipid and lysophosphatidic acid receptor activity|IEA|GO:0001619|GOA|na//bio…
Hs.449033	AGI_HUM1_OLIGO_A_23_P32795	Transcribed sequence with moderate similarity to protein pdb:1HZH (H.sapiens) H Chain H, Crystal Structure Of The Intact Human Igg B12 With Broad And Potent Activity Against Primary Hiv-1 Isolates: A Template For Hiv Vaccine Design				AI800814		14
Hs.98669	AGI_HUM1_OLIGO_A_23_P48438	ADP-ribosylhydrolase like 1	ADPRHL1	||ADPRHL1||ADP-ribosylhydrolase like 1||	113622	NM_199162	NP_954631	13	13q34		molecular function|hydrolase activity|IEA|GO:0016787|GOA|na
Hs.121044	AGI_HUM1_OLIGO_A_23_P165891	TATA box binding protein (TBP)-associated factor, RNA polymerase I, B, 63kDa	TAF1B	||RAFI63||TAF1B||TAFI63||MGC:9349||RAF1B||TBP-associated factor 1B||SL1, 63-KD SUBUNIT||SL1, 63kD subunit||TATA BOX-BINDING PROTEIN-ASSOCIATED FACTOR 1B||TBP-ASSOCIATED FACTOR, RNA POLYMERASE I, 63-KD||TATA box binding protein (TBP)-associated factor, RNA polymerase I, B, 63kDa||	9014	BC018137	NP_005671	2	2p25	Initiation of transcription by RNA polymerase I requires the formation of a complex composed of the TATA-binding protein (TBP) and three TBP-associated factors (TAFs) specific for RNA polymerase I. This complex, known as SL1, binds to the core promoter of ribosomal RNA genes to position the polymerase properly and acts as a channel for regulatory signals. This gene encodes one of the SL1-specific…	cellular component|nucleus|NAS|GO:0005634|GOA|7801123//molecular function|transcription factor activity|NAS|GO:0003700|GOA|7801123//biological process|transcription, DNA-dependent|NAS|GO:0006351|GOA|7801123
AL137751	AGI_HUM1_OLIGO_A_23_P203027	Data not found
Hs.371140	AGI_HUM1_OLIGO_A_23_P128434	periphilin 1	PPHLN1	||PPHLN1||periphilin 1||	51535	NM_016488	NP_958923	12	12q12	The protein encoded by this gene is one of the several proteins that become sequentially incorporated into the cornified cell envelope during the terminal differentiation of keratinocyte at the outer layers of epidermis. This protein interacts with periplakin, which is known as a precursor of the cornified cell envelope. The cellular localization pattern and insolubility of this protein suggest t…	cellular component|nucleus|IEA|GO:0005634|GOA|na
Hs.298023	AGI_HUM1_OLIGO_A_23_P117104	aquaporin 5	AQP5	||Aquaporin-5||AQP5||aquaporin 5||	362	BU734655	NP_001642	12	12q13	Aquaporin 5 (AQP5) is a water channel protein. Aquaporins are a family of small integral membrane proteins related to the major intrinsic protein (MIP or AQP0). Aquaporin 5 plays a role in the generation of saliva, tears and pulmonary secretions. AQP0, AQP2, AQP5, and AQP6 are closely related and all map to 12q13.	biological process|excretion|TAS|GO:0007588|GOA|8621489//cellular component|integral to plasma membrane|TAS|GO:0005887|GOA|8621489//biological process|transport|IEA|GO:0006810|GOA|na//molecular function|transporter activity|IEA|GO:0005215|GOA|na//molecular function|water channel activity|TAS|GO:0015250|GOA|8621489//biological process|water transport|TAS|GO:0006833|GOA|8621489		forms a water-specific channel. implicated in the generation of saliva, tears, and pulmonary secretions.	integral membrane protein.
Hs.75117	AGI_HUM1_OLIGO_A_23_P257956	interleukin enhancer binding factor 2, 45kDa	ILF2	||ILF2||NF45||MGC8391||INTERLEUKIN ENHANCER-BINDING FACTOR 2||nuclear factor of activated T-cells, 45-kDa||interleukin enhancer binding factor 2, 45kDa||NUCLEAR FACTOR OF ACTIVATED T CELLS, 45-KD||	3608	BG121872	NP_004506	1	1q22	Nuclear factor of activated T-cells (NFAT) is a transcription factor required for T-cell expression of the interleukin 2 gene. NFAT binds to a sequence in the interleukin 2 gene enhancer known as the antigen receptor response element 2. In addition, NFAT can bind RNA and is an essential component for encapsidation and protein priming of hepatitis B viral polymerase. NFAT is a heterodimer of 45 kD…	molecular function|ATP binding|IEA|GO:0005524|GOA|na//molecular function|RNA binding|IEA|GO:0003723|GOA|na//molecular function|RNA polymerase II transcription factor activity|TAS|GO:0003702|GOA|7519613//biological process|immune response|IEA|GO:0006955|GOA|na//cellular component|nucleus|TAS|GO:0005634|GOA|7519613//molecular function|transferase activity|IEA|GO:0016740|GOA|na
Hs.82316	AGI_HUM1_OLIGO_A_23_P23074	interferon-induced protein 44	IFI44	||IFI44||MTAP44||interferon-induced protein 44||interferon-induced, hepatitis C-associated microtubular aggregate protein (44kD)||	10561	BX537508	NP_006408	1	1p31.1		cellular component|cytoplasm|NR|GO:0005737|GOA|na//biological process|response to virus|TAS|GO:0009615|GOA|7925411
Hs.76853	AGI_HUM1_OLIGO_A_23_P206140	DnaJ (Hsp40) homolog, subfamily A, member 4	DNAJA4	||DNAJA4||DnaJ (Hsp40) homolog, subfamily A, member 4||	55466	NM_018602	NP_061072	15	15q24.1		molecular function|chaperone activity|IEA|GO:0003754|GOA|na//biological process|protein folding|IEA|GO:0006457|GOA|na
Hs.10283	AGI_HUM1_OLIGO_A_23_P104116	RNA binding motif protein 8A	RBM8A	||BOV-1C||ZRNP1||ZNRP||MDS014||RBM8A||BOV-1A||RBM8B||BOV-1B||Y14||ribonucleoprotein RBM8||binder of OVCA1-1||RNA-BINDING MOTIF PROTEIN 8A||RNA binding motif protein 8A||RNA binding motif protein 8B||	9939	BC071577	NP_005096	1	1q12	This gene encodes a protein with a conserved RNA-binding motif. The protein is found predominantly in the nucleus, although it is also present in the cytoplasm. It is preferentially associated with mRNAs produced by splicing, including both nuclear mRNAs and newly exported cytoplasmic mRNAs. It is thought that the protein remains associated with spliced mRNAs as a tag to indicate where introns ha…	cellular component|cytoplasm|NAS|GO:0005737|GOA|11030346//molecular function|mRNA binding|NAS|GO:0003729|GOA|11030346//biological process|mRNA-nucleus export|IEA|GO:0006406|GOA|na//biological process|nuclear mRNA splicing, via spliceosome|IEA|GO:0000398|GOA|na//cellular component|nucleus|NAS|GO:0005634|GOA|11030346//biological process|transport|IEA|GO:0006810|GOA|na		associates preferentially with mrnas produced by splicing. does not interact with pre-mrnas, introns, or mrnas produced from intronless cdnas. associates with both nuclear mrnas and newly exported cytoplasmic mrnas.	cytoplasmic and nuclear.
Hs.429643	AGI_HUM1_OLIGO_A_23_P6099	phospholipase C, beta 1 (phosphoinositide-specific)	PLCB1	||PLC-154||PLCB1B||1-phosphatidyl-D-myo-inositol-4,5-bisphosphate||PLC-beta-1||PI-PLC||PLCB1||3.1.4.11||inositoltrisphosphohydrolase||PLC-I||phosphoinositidase C||monophosphatidylinositol phosphodiesterase||KIAA0581 PLCB1A||triphosphoinositide phosphodiesterase||PHOSPHOLIPASE C, BETA-1||1-phosphatidylinositol-4,5-bisphosphate phosphodiesterase beta 1||phospholipase C, beta 1 (phosphoinositide-spe…	23236	NM_182734	NP_877398	20	20p12	The protein encoded by this gene catalyzes the formation of inositol 1,4,5-trisphosphate and diacylglycerol from phosphatidylinositol 4,5-bisphosphate. This reaction uses calcium as a cofactor and plays an important role in the intracellular transduction of many extracellular signals. This gene is activated by two G-protein alpha subunits, alpha-q and alpha-11. Two transcript variants encoding di…	cellular component|cytoplasm|IDA|GO:0005737|GOA|11118617//molecular function|hydrolase activity|IEA|GO:0016787|GOA|na//biological process|intracellular signaling cascade|IEA|GO:0007242|GOA|na//biological process|lipid catabolism|IEA|GO:0016042|GOA|na//cellular component|nucleus|NAS|GO:0005634|GOA|10760467//molecular function|phosphoinositide phospholipase C activity|NAS|GO:0004435|GOA|11118617//b…
Hs.82109	AGI_HUM1_OLIGO_A_23_P16944	syndecan 1	SDC1	||SYND1||SDC1||syndecan 1||CD138 ANTIGEN||	6382	AJ551176	NP_002988	2	2p24.1	Syndecan, a cell surface proteoglycan, is an integral membrane protein acting as a receptor for the extracellular matrix. It is 1 of a group of transmembrane heparan sulfate proteoglycans. Homologs of the human syndecan gene have been identified in mouse, rat, and Chinese hamster.[supplied by OMIM]	molecular function|cytoskeletal protein binding|IEA|GO:0008092|GOA|na//cellular component|integral to plasma membrane|TAS|GO:0005887|GOA|2324102		cell surface proteoglycan that bears both heparan sulfate and chondroitin sulfate and that links the cytoskeleton to the interstitial matrix.	type i membrane protein.
Hs.181466	AGI_HUM1_OLIGO_A_23_P140705	chromosome 15 open reading frame 23	C15orf23	||C15orf23||chromosome 15 open reading frame 23||	90417	XM_031561		15	15q14
Hs.1869	AGI_HUM1_OLIGO_A_23_P52031	phosphoglucomutase 1	PGM1	||5.4.2.2||PGM1||phosphoglucomutase 1||	5236	NM_002633	NP_002624	1	1p31		biological process|carbohydrate metabolism|IEA|GO:0005975|GOA|na//cellular component|cytoplasm|NAS|GO:0005737|GOA|1530890//biological process|glucose metabolism|NAS|GO:0006006|GOA|1530890//molecular function|isomerase activity|IEA|GO:0016853|GOA|na//molecular function|magnesium ion binding|IEA|GO:0000287|GOA|na//molecular function|phosphoglucomutase activity|IDA|GO:0004614|GOA|1530890		this enzyme participates in both the breakdown and synthesis of glucose.	cytoplasmic (isoform 1).
Hs.130195	AGI_HUM1_OLIGO_A_23_P132560	hypothetical protein MGC15606	MGC15606	||MGC15606||hypothetical protein MGC15606||	91775	BC009431	NP_659474	3	3q12.3
Hs.445446	AGI_HUM1_OLIGO_A_23_P120237	START domain containing 7	STARD7	||STARD7||START domain containing 7||	56910	BC014274	NP_644672	2	2q11.2	Although the function of this gene is not known, its existence is supported by mRNA and EST data. The predicted gene product contains a region similar to the STAR-related lipid transfer (START) domain, which is often present in proteins involved in the cell signaling mediated by lipid binding. Two alternatively spliced transcript variants that encode an identical protein have been reported.
Hs.435166	AGI_HUM1_OLIGO_A_23_P200493	lamin B receptor	LBR	||LBR||MGC9041||PRO0650||PHA||LMN2R||lamin B receptor||integral nuclear envelope inner membrane protein||	3930	NM_002296	NP_919424	1	1q42.1	The protein encoded by this gene belongs to the ERG4/ERG24 family. It localized in the nuclear envelope inner membrane and anchors the lamina and the heterochromatin to the membrane. It may mediate interaction between chromatin and lamin B. Mutations of this gene has been associated with autosomal recessive HEM/Greenberg skeletal dysplasia. Alternative splicing occurs at this locus and two transc…	molecular function|DNA binding|TAS|GO:0003677|GOA|8157662//cellular component|integral to nuclear inner membrane|TAS|GO:0005639|GOA|8157662//molecular function|lamin binding|TAS|GO:0005521|GOA|8157662//cellular component|nucleus|IEA|GO:0005634|GOA|na//molecular function|receptor activity|IEA|GO:0004872|GOA|na		anchors the lamina and the heterochromatin to the inner nuclear membrane. can interact with chromodomain proteins.	nuclear envelope inner membrane.
Hs.335116	AGI_HUM1_OLIGO_A_23_P218225	quinolinate phosphoribosyltransferase (nicotinate-nucleotide pyrophosphorylase (carboxylating))	QPRT	||2.4.2.19||QPRTase||QPRT||quinolinate phosphoribosyltransferase (nicotinate-nucleotide pyrophosphorylase (carboxylating))||	23475	AK090801	NP_055113	16	16p12.1	This gene encodes a key enzyme in catabolism of quinolinate, an intermediate in the tryptophan-nicotinamide adenine dinucleotide pathway. Quinolinate acts as a most potent endogenous exitotoxin to neurons. Elevation of quinolinate levels in the brain has been linked to the pathogenesis of neurodegenerative disorders such as epilepsy, Alzheimer's disease, and Huntington's disease.	biological process|NAD biosynthesis|IEA|GO:0009435|GOA|na//biological process|energy pathways|TAS|GO:0006091|GOA|9473669//molecular function|nicotinate-nucleotide diphosphorylase (carboxylating) activity|TAS|GO:0004514|GOA|9473669//biological process|synaptic transmission|TAS|GO:0007268|GOA|9473669//molecular function|transferase activity, transferring glycosyl groups|IEA|GO:0016757|GOA|na
Hs.22199	AGI_HUM1_OLIGO_A_23_P119292	likely ortholog of mouse signaling intermediate in Toll pathway-evolutionarily conserved	SITPEC	||ECSIT||SITPEC||SIGNALING INTERMEDIATE IN TOLL PATHWAY, EVOLUTIONARILY CONSERVED||likely ortholog of mouse signaling intermediate in Toll pathway-evolutionarily conserved||	51295	AK131241	NP_057665	19	19p13.2
Hs.85567	AGI_HUM1_OLIGO_A_23_P202392	suppressor of variegation 3-9 homolog 2 (Drosophila)	SUV39H2	||SUV39H2||SU(VAR)3-9, DROSOPHILA, HOMOLOG OF, 2||suppressor of variegation 3-9 homolog 2 (Drosophila)||SUPPRESSOR OF VARIEGATION 3-9, DROSOPHILA, HOMOLOG OF, 2||	79723	NM_024670	NP_078946	10	10p13		cellular component|chromatin|IDA|GO:0000785|GOA|10949293//biological process|chromatin assembly or disassembly|IMP|GO:0006333|GOA|10949293//molecular function|chromatin binding|ISS|GO:0003682|GOA|na//biological process|chromatin modification|IEA|GO:0016568|GOA|na//biological process|chromatin remodeling|IDA|GO:0006338|GOA|10949293//molecular function|histone lysine N-methyltransferase activity (H…
AK057531	AGI_HUM1_OLIGO_A_23_P33803	Data not found
Hs.49932	AGI_HUM1_OLIGO_A_23_P252335	chromosome 21 open reading frame 45	C21orf45	||C21orf45||chromosome 21 open reading frame 45||	54069	NM_018944	NP_061817	21	21q22.11		biological process|biological_process unknown|ND|GO:0000004|GOA|na//cellular component|cellular_component unknown|ND|GO:0008372|GOA|na//molecular function|molecular_function unknown|ND|GO:0005554|GOA|na
Hs.222874	AGI_HUM1_OLIGO_A_23_P79572	histone deacetylase 4	HDAC4	||||HDAC4||histone deacetylase 4||	9759; 85009	NM_006037	NP_006028	2	2q37.2	Histones play a critical role in transcriptional regulation, cell cycle progression, and developmental events. Histone acetylation/deacetylation alters chromosome structure and affects transcription factor access to DNA. The protein encoded by this gene belongs to class II of the histone deacetylase/acuc/apha family. It possesses histone deacetylase activity and represses transcription when tethe…	biological process|B-cell differentiation|TAS|GO:0030183|GOA|12711221//biological process|cell cycle|NAS|GO:0007049|GOA|na//biological process|chromatin modification|TAS|GO:0016568|GOA|12711221//cellular component|cytoplasm|TAS|GO:0005737|GOA|12711221//bi		responsible for the deacetylation of lysine residues on the n-terminal part of the core histones (h2a, h2b, h3 and h4). histone deacetylation gives a tag for epigenetic repression and plays an important role in transcriptional regulation, cell cycle progression and developmental events. histone deacetylases act via the formation of large multiprotein complexes. involved in muscle maturation via i…	nuclear and cytoplasmic. shuttles between the nucleus and the cytoplasm. upon muscle cells differentiation, it accumulates in the nuclei of myotubes, suggesting a positive role of nuclear hdac4 in muscle differentiation. the export to cytoplasm depends on the interaction with a 14-3-3 chaperone protein and is due to its phosphorylation at ser-246, ser-467 and ser-632 by camk4. the nuclear localiz…
Hs.423095	AGI_HUM1_OLIGO_A_23_P13364	nucleobindin 2	NUCB2	||||NUCB2||nucleobindin 2||	4925; 399873	AK128739	NP_005004	11	11p15.1-p14	Nucleobindin-2 is a calcium-binding EF-hand protein.[supplied by OMIM]	molecular function|DNA binding|TAS|GO:0003677|GOA|7811391//molecular function|calcium ion binding|TAS|GO:0005509|GOA|7811391//cellular component|cytosol|TAS|GO:0005829|GOA|7811391//cellular component|extracellular space|TAS|GO:0005615|GOA|7811391//cellular component|plasma membrane|TAS|GO:0005886|GOA|7811391		calcium-binding protein. may have a role in calcium homeostasis.	membrane-associated, cytoplasmic and secreted.
Hs.311609	AGI_HUM1_OLIGO_A_23_P78664	DEAD (Asp-Glu-Ala-Asp) box polypeptide 39	DDX39	||URH49||BAT1||MGC8417||DDXL||DDX39||MGC18203||UAP56-related helicase, 49 kDa||DEAD/H (Asp-Glu-Ala-Asp/His) box polypeptide 39||DEAD (Asp-Glu-Ala-Asp) box polypeptide 39||DEAD (Asp-Glu-Ala-Asp) box polypeptide 39 isoform 1||DEAD (Asp-Glu-Ala-Asp) box polypeptide 39 isoform 2||nuclear RNA helicase, DECD variant of DEAD box family||	10212	NM_138998	NP_620551	19	19p13.13	DEAD box proteins, characterized by the conserved motif Asp-Glu-Ala-Asp (DEAD), are putative RNA helicases. They are implicated in a number of cellular processes involving alteration of RNA secondary structure, such as translation initiation, nuclear and mitochondrial splicing, and ribosome and spliceosome assembly. Based on their distribution patterns, some members of the DEAD box protein family…	molecular function|ATP binding|IEA|GO:0005524|GOA|na//molecular function|ATP-dependent helicase activity|IEA|GO:0008026|GOA|na//molecular function|hydrolase activity|IEA|GO:0016787|GOA|na//molecular function|nucleic acid binding|IEA|GO:0003676|GOA|na//cellular component|nucleus|TAS|GO:0005634|GOA|7601445
Hs.108159	AGI_HUM1_OLIGO_A_23_P251937	cytoplasmic polyadenylation element binding protein 4	CPEB4	||CPEB4||cytoplasmic polyadenylation element binding protein 4||	80315	BX538213	NP_085130	5	5q21
Hs.355927	AGI_HUM1_OLIGO_A_23_P75268	voltage-dependent anion channel 2	VDAC2	||VDAC2||voltage-dependent anion channel 2||	7417	BM454597	NP_003366	10	10q22		biological process|anion transport|TAS|GO:0006820|GOA|8420959//cellular component|integral to membrane|IEA|GO:0016021|GOA|na//cellular component|mitochondrial outer membrane|TAS|GO:0005741|GOA|8420959//cellular component|mitochondrion|IEA|GO:0005739|GOA|na//molecular function|voltage-dependent anion channel porin activity|TAS|GO:0015482|GOA|8420959//molecular function|voltage-dependent ion-select…		forms a channel through the mitochondrial outer membrane that allows diffusion of small hydrophilic molecules. the channel adopts an open conformation at low or zero membrane potential and a closed conformation at potentials above 30-40 mv. the open state has a weak anion selectivity whereas the closed state is cation- selective.	outer mitochondrial membrane.
Hs.347310	AGI_HUM1_OLIGO_A_23_P204158	hypothetical protein FLJ14627	FLJ14627	||FLJ14627||hypothetical protein FLJ14627||	84900	AK094682	NP_116203	12	12q24.22-q24.23
Hs.2316	AGI_HUM1_OLIGO_A_23_P26843	SRY (sex determining region Y)-box 9 (campomelic dysplasia, autosomal sex-reversal)	SOX9	||SRA1||CMD1||CMPD1||SOX9||SRY-BOX 9||transcription factor SOX9||SRY-RELATED HMG-BOX GENE 9||SEX REVERSAL, AUTOSOMAL, 1||SRY (sex-determining region Y)-box 9 protein||SRY (sex-determining region Y)-box 9 (campomelic dysplasia, autosomal sex-reversal)||SRY (sex determining region Y)-box 9 (campomelic dysplasia, autosomal sex-reversal)||	6662	NM_000346	NP_000337	17	17q24.3-q25.1	The protein encoded by this gene recognizes the sequence CCTTGAG along with other members of the HMG-box class DNA-binding proteins. It acts during chondrocyte differentiation and, with steroidogenic factor 1, regulates transcription of the anti-Muellerian hormone (AMH) gene. Deficiencies lead to the skeletal malformation syndrome campomelic dysplasia, frequently with sex reversal.	molecular function|DNA binding|IEA|GO:0003677|GOA|na//biological process|cartilage condensation|NR|GO:0001502|GOA|na//cellular component|nucleus|TAS|GO:0005634|GOA|10805756//biological process|regulation of transcription from Pol II promoter|TAS|GO:0006357|GOA|10805756//molecular function|specific RNA polymerase II transcription factor activity|TAS|GO:0003704|GOA|10805756		plays an important role in the normal skeletal development. may regulate the expression of other genes involved in chondrogenesis by acting as a transcription factor for these genes.	nuclear (potential).
Hs.41735	AGI_HUM1_OLIGO_A_23_P164267	purinergic receptor P2X, ligand-gated ion channel, 1	P2RX1	||P2RX1||ATP receptor||P2X1 receptor||PURINOCEPTOR P2X1||purinergic receptor P2X1||P2X purinoceptor 1||P2X receptor, subunit 1||purinergic receptor P2X, ligand-gated ion channel, 1||	5023	BC027949	NP_002549	17	17p13.3	The product of this gene belongs to the family of purinoceptors for ATP. This receptor functions as a ligand-gated ion channel with relatively high calcium permeability. Binding to ATP mediates synaptic transmission between neurons and from neurons to smooth muscle, being responsible, for example, for sympathetic vasoconstriction in small arteries, arterioles and vas deferens. Mouse studies sugge…	molecular function|ATP binding|IEA|GO:0005524|GOA|na//molecular function|ATP-gated cation channel activity|TAS|GO:0004931|GOA|9565569//biological process|apoptosis|IEA|GO:0006915|GOA|na//cellular component|integral to plasma membrane|TAS|GO:0005887|GOA|9565569//molecular function|ion channel activity|IEA|GO:0005216|GOA|na//biological process|ion transport|IEA|GO:0006811|GOA|na//molecular function…		ligand gated ion channel with relatively high calcium permeability. binding to atp mediates synaptic transmission between neurons and from neurons to smooth muscle. seems to be linked to apoptosis, by increasing the intracellular concentration of calcium in the presence of atp, leading to programmed cell death (by similarity).	integral membrane protein.
Hs.370888	AGI_HUM1_OLIGO_A_23_P43079	hypothetical protein FLJ20530	FLJ20530	||FLJ20530||hypothetical protein FLJ20530||	55656	AB161944	NP_060334	8	8q22.1
Hs.21486	AGI_HUM1_OLIGO_A_23_P56630	signal transducer and activator of transcription 1, 91kDa	STAT1	||STAT91||STAT1||STAT1 STAT1 DEFICIENCY, COMPLETE||transcription factor ISGF-3 components p91/p84||signal transducer and activator of transcription-1||signal transducer and activator of transcription 1, 91kDa||signal transducer and activator of transcription 1 isoform alpha||signal transducer and activator of transcription 1 isoform beta||	6772	NM_007315	NP_644671	2	2q32.2	The protein encoded by this gene is a member of the STAT protein family. In response to cytokines and growth factors, STAT family members are phosphorylated by the receptor associated kinases, and then form homo- or heterodimers that translocate to the cell nucleus where they act as transcription activators. This protein can be activated by various ligands including interferon-alpha, interferon-g…	biological process|I-kappaB kinase/NF-kappaB cascade|TAS|GO:0007249|GOA|10848577//biological process|STAT protein nuclear translocation|NR|GO:0007262|GOA|na//biological process|caspase activation|TAS|GO:0006919|GOA|10692450//cellular component|cytoplasm|T		transcription factor that binds to the ifn-stimulated response element (isre) and to the gas element. this multiprotein transcription factor is termed isgf3.	cytoplasmic; translocated into the nucleus in response to phosphorylation.
Hs.284286	AGI_HUM1_OLIGO_A_23_P42884	mitochondrial ribosomal protein S24	MRPS24	||MRPS24||mitochondrial ribosomal protein S24||	64951	AK054982	NP_114403	7	7p14	Mammalian mitochondrial ribosomal proteins are encoded by nuclear genes and help in protein synthesis within the mitochondrion. Mitochondrial ribosomes (mitoribosomes) consist of a small 28S subunit and a large 39S subunit. They have an estimated 75% protein to rRNA composition compared to prokaryotic ribosomes, where this ratio is reversed. Another difference between mammalian mitoribosomes and …	biological process|biological_process unknown|ND|GO:0000004|GOA|na//cellular component|mitochondrial small ribosomal subunit|NAS|GO:0005763|GOA|10938081//cellular component|mitochondrion|IEA|GO:0005739|GOA|na//molecular function|structural constituent of ribosome|IEA|GO:0003735|GOA|na
Hs.151536	AGI_HUM1_OLIGO_A_23_P46365	RAB13, member RAS oncogene family	RAB13	||RAB13||RAS-associated protein RAB13||RAB13, member RAS oncogene family||	5872	AK128675	NP_002861	1	1q21.2		molecular function|GTP binding|IEA|GO:0005525|GOA|na//molecular function|GTPase activity|TAS|GO:0003924|GOA|8294494//biological process|cell adhesion|TAS|GO:0007155|GOA|8294494//biological process|protein transport|IEA|GO:0015031|GOA|na//biological process|small GTPase mediated signal transduction|IEA|GO:0007264|GOA|na//cellular component|tight junction|TAS|GO:0005923|GOA|8294494//biological proc…		could participate in polarized transport, in the assembly and/or the activity of tight junctions.	cytoplasmic tight junctions or associated with vesicles scattered throughout the cytoplasm in cells lacking tight junctions.
Hs.302690	AGI_HUM1_OLIGO_A_23_P216448	nuclear factor I/B	NFIB	||NFIB||NFIB2||NFI-RED||NFIB3||TRANSCRIPTION FACTOR NFIB||nuclear factor I/B||	4781	BX537698	NP_005587	9	9p24.1		biological process|DNA replication|IEA|GO:0006260|GOA|na//cellular component|nucleus|TAS|GO:0005634|GOA|7590749//biological process|regulation of transcription, DNA-dependent|IEA|GO:0006355|GOA|na//molecular function|transcription factor activity|TAS|GO:0003700|GOA|7590749		recognizes and binds the palindromic sequence 5'- ttggcnnnnngccaa-3' present in viral and cellular promoters and in the origin of replication of adenovirus type 2. these proteins are individually capable of activating transcription and replication.	nuclear.
Hs.182137	AGI_HUM1_OLIGO_A_23_P42178	histone 1, H2bg	HIST1H2BG	||||HIST1H2BG||histone 1, H2bg||	8339; 8343	BC056264	NP_003509	6	6p21.3	Histones are basic nuclear proteins that are responsible for the nucleosome structure of the chromosomal fiber in eukaryotes. Nucleosomes consist of approximately 146 bp of DNA wrapped around a histone octamer composed of pairs of each of the four core histones (H2A, H2B, H3, and H4). The chromatin fiber is further compacted through the interaction of a linker histone, H1, with the DNA between th…	molecular function|DNA binding|NAS|GO:0003677|GOA|422550//cellular component|chromosome|IEA|GO:0005694|GOA|na//biological process|chromosome organization and biogenesis (sensu Eukarya)|IEA|GO:0007001|GOA|na//cellular component|nucleosome|NAS|GO:0000786|GOA|422550//biological process|nucleosome assembly|NAS|GO:0006334|GOA|422550//cellular component|nucleus|IEA|GO:0005634|GOA|na			nuclear.
Hs.419463	AGI_HUM1_OLIGO_A_23_P77526	ribosomal protein L23a	RPL23A	||MDA20||RPL23A||ribosomal protein L23a||melanoma differentiation-associated gene 20||60S ribosomal protein L23a||	6147	BM994378	NP_000975	17	17q11	Ribosomes, the organelles that catalyze protein synthesis, consist of a small 40S subunit and a large 60S subunit. Together these subunits are composed of 4 RNA species and approximately 80 structurally distinct proteins. This gene encodes a ribosomal protein that is a component of the 60S subunit. The protein belongs to the L23P family of ribosomal proteins. It is located in the cytoplasm. The p…	cellular component|cytosolic large ribosomal subunit (sensu Eukarya)|TAS|GO:0005842|GOA|9417910//cellular component|intracellular|IEA|GO:0005622|GOA|na//biological process|protein biosynthesis|TAS|GO:0006412|GOA|9417910//molecular function|rRNA binding|IEA|GO:0019843|GOA|na//cellular component|ribosome|IEA|GO:0005840|GOA|na//molecular function|structural constituent of ribosome|TAS|GO:0003735|GOA…		this protein binds to a specific region on the 26s rrna (by similarity).
Hs.79172	AGI_HUM1_OLIGO_A_23_P137057	solute carrier family 25 (mitochondrial carrier; adenine nucleotide translocator), member 5	SLC25A5	||T3||ANT2||SLC25A5||2F1||ADP/ATP TRANSLOCASE 2||ADP/ATP TRANSLOCATOR OF FIBROBLASTS||adenine nucleotide translocator 2 (fibroblast)||solute carrier family 25, member 5||SOLUTE CARRIER FAMILY 25 (MITOCHONDRIAL CARRIER), MEMBER A5||solute carrier family 25 (mitochondrial carrier; adenine nucleotide translocator), member 5||	292	AK092094	NP_001143	X	Xq24-q26		molecular function|adenine transporter activity|TAS|GO:0015207|GOA|2168878//molecular function|binding|IEA|GO:0005488|GOA|na//cellular component|integral to plasma membrane|TAS|GO:0005887|GOA|2168878//cellular component|mitochondrial inner membrane|IEA|GO:0005743|GOA|na//biological process|mitochondrial transport|IEA|GO:0006839|GOA|na//cellular component|mitochondrion|IEA|GO:0005739|GOA|na//biolo…		catalyzes the exchange of adp and atp across the mitochondrial inner membrane.	integral membrane protein. mitochondrial inner membrane.
AK056887	AGI_HUM1_OLIGO_A_23_P159208	Data not found
Hs.372170	AGI_HUM1_OLIGO_A_23_P46186	aldo-keto reductase family 1, member A1 (aldehyde reductase)	AKR1A1	||1.1.1.2||MGC1380||MGC12529||ALR||ALDR1||AKR1A1||alcohol dehydrogenase||aldo-keto reductase family 1, member A1 (aldehyde reductase)||	10327	BM994518	NP_697021	1	1p33-p32	This gene encodes a member of the aldo/keto reductase superfamily, which consists of more than 40 known enzymes and proteins. This member, also known as aldehyde reductase, is involved in the reduction of biogenic and xenobiotic aldehydes and is present in virtually every tissue. Alternative splicing of this gene results in two transcript variants encoding the same protein.	molecular function|alcohol dehydrogenase (NADP+) activity|IEA|GO:0008106|GOA|na//biological process|aldehyde metabolism|TAS|GO:0006081|GOA|2498333//molecular function|aldehyde reductase activity|TAS|GO:0004032|GOA|2498333//molecular function|electron transporter activity|TAS|GO:0005489|GOA|2498333//biological process|glucose metabolism|TAS|GO:0006006|GOA|2498333//molecular function|oxidoreductase…		catalyzes the nadph-dependent reduction of a variety of aldehydes to their corresponding alcohols (by similarity).
Hs.108080	AGI_HUM1_OLIGO_A_23_P74359	cysteine and glycine-rich protein 1	CSRP1	||D1S181E||CYRP||CSRP1||CRP1||LIM-domain protein||CYSTEINE-RICH PROTEIN 1||CYSTEINE- AND GLYCINE-RICH PROTEIN 1||cysteine and glycine-rich protein 1||	1465	BX537488	NP_004069	1	1q32	CSRP1 is a member of the CSRP family of genes encoding a group of LIM domain proteins, which may be involved in regulatory processes important for development and cellular differentiation. The LIM/double zinc-finger motif found in CRP1 is found in a group of proteins with critical functions in gene regulation, cell growth, and somatic differentiation Other genes in the family include CSRP2 and CS…	cellular component|nucleus|IEA|GO:0005634|GOA|na//molecular function|zinc ion binding|TAS|GO:0008270|GOA|1374386		could play a role in neuronal development.	nuclear.
Hs.363171	AGI_HUM1_OLIGO_A_23_P145529	protein kinase (cAMP-dependent, catalytic) inhibitor beta	PKIB	||PRKACN2||PKIB||PKI-beta||cAMP-dependent protein kinase inhibitor 2||cAMP-dependent protein kinase inhibitor beta||protein kinase (cAMP-dependent, catalytic) inhibitor beta||PROTEIN KINASE, cAMP-DEPENDENT CATALYTIC, INHIBITOR BETA||	5570	NM_181795	NP_861460	6	6q22.32	The protein encoded by this gene is a member of the cAMP-dependent protein kinase inhibitor family. Studies of a similar protein in rat suggest that this protein may interact with the catalytic subunit of cAMP-dependent protein kinase and act as a competitive inhibitor. At least three alternatively spliced transcript variants encoding the same protein have been reported.	molecular function|cAMP-dependent protein kinase inhibitor activity|IEA|GO:0004862|GOA|na//biological process|negative regulation of protein kinase activity|IEA|GO:0006469|GOA|na		extremely potent competitive inhibitor of camp-dependent protein kinase activity, this protein interacts with the catalytic subunit of the enzyme after the camp-induced dissociation of its regulatory chains (by similarity).
Hs.2556	AGI_HUM1_OLIGO_A_23_P37736	tumor necrosis factor receptor superfamily, member 17	TNFRSF17	||TNFRSF17||BCMA||B-cell maturation factor||tumor necrosis factor receptor superfamily, member 17||	608	Z29575	NP_001183	16	16p13.1	The protein encoded by this gene is a member of the TNF-receptor superfamily. This receptor is preferentially expressed in mature B lymphocytes, and may be important for B cell development and autoimmune response. This receptor has been shown to specifically bind to the tumor necrosis factor (ligand) superfamily, member 13b (TNFSF13B/TALL-1/BAFF), and to lead to NF-kappaB and MAPK8/JNK activation…	biological process|antimicrobial humoral response (sensu Vertebrata)|NR|GO:0019735|GOA|na//biological process|cell proliferation|TAS|GO:0008283|GOA|10908663//biological process|development|TAS|GO:0007275|GOA|8165126//biological process|immune response|IEA|GO:0006955|GOA|na//cellular component|integral to membrane|TAS|GO:0016021|GOA|1396583//cellular component|plasma membrane|TAS|GO:0005886|GOA|10…		receptor for tnfsf13b/blys/baff and tnfsf13/april. promotes b-cell survival and plays a role in the regulation of humoral immunity. activates nf-kappa-b and jnk.	type iii membrane protein. plasma membrane and perinuclear golgi-like structures.
Hs.98967	AGI_HUM1_OLIGO_A_23_P215111	ATPase, H+ transporting, lysosomal V0 subunit a isoform 4	ATP6V0A4	||ATP6N1B||VPP2||ATP6N2||ATP6V0A4||VACUOLAR PROTEIN PUMP, SUBUNIT 2||ATPase, H+ TRANSPORTING, LYSOSOMAL, NONCATALYTIC ACCESSORY PROTEIN 1B||ATPase, H+ TRANSPORTING, LYSOSOMAL, V0 SUBUNIT A, ISOFORM 4||ATPase, H+ transporting, lysosomal V0 subunit a isoform 4||	50617	AF245517	NP_570856	7	7q33-q34	This gene encodes a component of vacuolar ATPase (V-ATPase), a multisubunit enzyme that mediates acidification of eukaryotic intracellular organelles. V-ATPase dependent organelle acidification is necessary for such intracellular processes as protein sort	molecular function|hydrogen ion transporter activity|IEA|GO:0015078|GOA|na//cellular component|hydrogen-translocating V-type ATPase complex|NAS|GO:0016471|GOA|10973252//cellular component|integral to membrane|IEA|GO:0016021|GOA|na//cellular component|membrane|IEA|GO:0016020|GOA|na//biological process|proton transport|IEA|GO:0015992|GOA|10973252//biological process|proton transport|NAS|GO:0015992|…
Hs.189813	AGI_HUM1_OLIGO_A_23_P129466	Data not found
AF000545	AGI_HUM1_OLIGO_A_23_P217185	Data not found
Hs.434053	AGI_HUM1_OLIGO_A_23_P157371	family with sequence similarity 3, member C	FAM3C	||GS3786||FAM3C||predicted osteoblast protein||family with sequence similarity 3, member C||	10447	BC024200	NP_055703	7	7q22.1-q31.1		biological process|biological_process unknown|ND|GO:0000004|GOA|na//molecular function|cytokine activity|NAS|GO:0005125|GOA|12160727//cellular component|extracellular|NAS|GO:0005576|GOA|12160727			secreted (potential).
Hs.283084	AGI_HUM1_OLIGO_A_23_P167401	protocadherin beta 11	PCDHB11	||PCDHB11||PCDH-BETA-11||PROTOCADHERIN-BETA 11||protocadherin beta 11||	56125	AF217747	NP_061754	5	5q31	This gene is a member of the protocadherin beta gene cluster, one of three related gene clusters tandemly linked on chromosome five. The gene clusters demonstrate an unusual genomic organization similar to that of B-cell and T-cell receptor gene clusters.	molecular function|calcium ion binding|IEA|GO:0005509|GOA|na//biological process|calcium-dependent cell-cell adhesion|NAS|GO:0016339|GOA|11322959//biological process|cell adhesion|TAS|GO:0007155|GOA|10380929//biological process|homophilic cell adhesion|IEA|GO:0007156|GOA|na//cellular component|integral to plasma membrane|TAS|GO:0005887|GOA|10380929//molecular function|protein binding|NAS|GO:00055…		potential calcium-dependent cell-adhesion protein. may be involved in the establishment and maintenance of specific neuronal connections in the brain.	type i membrane protein (by similarity).
Hs.334370	AGI_HUM1_OLIGO_A_23_P159952	brain expressed, X-linked 1	BEX1	||BEX1||brain expressed, X-linked 1||	55859	BM804232	NP_060946	X	Xq21-q23
Hs.433416	AGI_HUM1_OLIGO_A_23_P141405	non-metastatic cells 2, protein (NM23B) expressed in	NME2	||NME2||puf||NM23H2||NDPKB||NM23-H2||2.7.4.6||NUCLEOSIDE DIPHOSPHATE KINASE-B||nucleoside-diphosphate kinase 2||c-myc transcription factor||NONMETASTATIC PROTEIN 23B||METASTASIS INHIBITION FACTOR NM23B||NONMETASTATIC PROTEIN 23, HOMOLOG 2||NONMETASTATIC CELLS 2, PROTEIN EXPRESSED IN||non-metastatic cells 2, protein (NM23) expressed in||non-metastatic cells 2, protein (NM23B) expressed in||	4831	BG114681	NP_002503	17	17q21.3		molecular function|ATP binding|NAS|GO:0005524|GOA|na//biological process|CTP biosynthesis|IEA|GO:0006241|GOA|na//biological process|GTP biosynthesis|IEA|GO:0006183|GOA|na//biological process|UTP biosynthesis|IEA|GO:0006228|GOA|na//molecular function|kinase activity|IEA|GO:0016301|GOA|na//biological process|negative regulation of cell cycle|IEA|GO:0045786|GOA|na//biological process|negative regula…		acts as a transcriptional activator of the c-myc gene; binds dna nonspecifically (according to ref.3).	nuclear and cytoplasmic.
Hs.62643	AGI_HUM1_OLIGO_A_23_P255444	dual adaptor of phosphotyrosine and 3-phosphoinositides	DAPP1	||BAM32||DAPP1||B-CELL ADAPTOR MOLECULE, 32-KD||dual adaptor of phosphotyrosine and 3-phosphoinositides||DUAL ADAPTOR OF PHOSPHOTYROSINE AND 3-PHOSPHOINOSITIDES 1||	27071	AF186022	NP_055210	4	4q25-q27		cellular component|cellular_component unknown|ND|GO:0008372|GOA|na//biological process|intracellular signaling cascade|IEA|GO:0007242|GOA|na//molecular function|phospholipid binding|NAS|GO:0005543|GOA|10432293//biological process|protein amino acid dephosphorylation|NAS|GO:0006470|GOA|10432293//molecular function|protein tyrosine phosphatase activity|NAS|GO:0004725|GOA|na
Hs.5337	AGI_HUM1_OLIGO_A_23_P129204	isocitrate dehydrogenase 2 (NADP+), mitochondrial	IDH2	||mNADP-IDH||IDH2||ICD-M||IDHM||IDP||1.1.1.42||oxalosuccinate decarboxylase||NADP+-specific ICDH||isocitrate dehydrogenase, mitochondrial||ISOCITRATE DEHYDROGENASE, NADP(+)-SPECIFIC, MITOCHONDRIAL||isocitrate dehydrogenase 2 (NADP+), mitochondrial||isocitrate dehydrogenase 2 (NADP+), mitochondrial precursor||	3418	X69433	NP_002159	15	15q26.1	Isocitrate dehydrogenases catalyze the oxidative decarboxylation of isocitrate to 2-oxoglutarate. These enzymes belong to two distinct subclasses, one of which utilizes NAD(+) as the electron acceptor and the other NADP(+). Five isocitrate dehydrogenases have been reported: three NAD(+)-dependent isocitrate dehydrogenases, which localize to the mitochondrial matrix, and two NADP(+)-dependent isoc…	biological process|glyoxylate cycle|IEA|GO:0006097|GOA|na//molecular function|isocitrate dehydrogenase (NADP+) activity|IEA|GO:0004450|GOA|8707889//molecular function|isocitrate dehydrogenase (NADP+) activity|NAS|GO:0004450|GOA|8707889//biological process|main pathways of carbohydrate metabolism|IEA|GO:0006092|GOA|na//biological process|metabolism|NAS|GO:0008152|GOA|8707889//cellular component|mi…		plays a role in intermediary metabolism and energy production. it may tightly associate or interact with the pyruvate dehydrogenase complex.	mitochondrial.
Hs.5372	AGI_HUM1_OLIGO_A_23_P19944	claudin 4	CLDN4	||CPER||WBSCR8||hCPE-R||CLDN4||CPETR1||claudin 4||Clostridium perfringens enterotoxin receptor 1||CLOSTRIDIUM PERFRINGENS ENTEROTOXIN RECEPTOR, HIGH-AFFINITY||ENTEROTOXIN OF CLOSTRIDIUM PERFRINGENS, RECEPTOR OF, 1||	1364	AK126315	NP_001296	7	7q11.23	This gene encodes an integral membrane protein, which belongs to the claudin family. The protein is a component of tight junction strands and may play a role in internal organ development and function during pre- and postnatal life. This gene is deleted in Williams-Beuren syndrome, a neurodevelopmental disorder affecting multiple systems.	cellular component|integral to plasma membrane|TAS|GO:0005887|GOA|9334247//biological process|pathogenesis|TAS|GO:0009405|GOA|9334247//molecular function|structural molecule activity|IEA|GO:0005198|GOA|na//cellular component|tight junction|NR|GO:0005923|GOA|na//molecular function|transmembrane receptor activity|TAS|GO:0004888|GOA|9334247		component of tight junction (tj) strands.	integral membrane protein.
Hs.56145	AGI_HUM1_OLIGO_A_23_P137179	thymosin, beta, identified in neuroblastoma cells	TMSNB	||TMSNB||thymosin, beta, identified in neuroblastoma cells||	11013	BG471140	NP_068832	X	Xq21.33-q22.3		molecular function|actin binding|IEA|GO:0003779|GOA|na//cellular component|cytoskeleton|IEA|GO:0005856|GOA|na//biological process|cytoskeleton organization and biogenesis|IEA|GO:0007010|GOA|na
Hs.152823	AGI_HUM1_OLIGO_A_23_P71570	odd-skipped-related 2A protein	OSR2	||OSR2||odd-skipped-related 2A protein||	116039	AK074518	NP_443727	8	8q22.2		molecular function|nucleic acid binding|IEA|GO:0003676|GOA|na//cellular component|nucleus|IEA|GO:0005634|GOA|na//molecular function|zinc ion binding|IEA|GO:0008270|GOA|na
Hs.76057	AGI_HUM1_OLIGO_A_23_P160148	galactose-4-epimerase, UDP-	GALE	||GALE||5.1.3.2||UDP-galactose-4-epimerase||galactowaldenase||GALACTOSE EPIMERASE||UDP galactose-4-epimerase||galactose-4-epimerase, UDP-||	2582	AK057302	NP_000394	1	1p36-p35	This gene encodes UDP-galactose-4-epimerase which catalyzes 2 distinct but analogous reactions: the epimerization of UDP-glucose to UDP-galactose, and the epimerization of UDP-N-acetylglucosamine to UDP-N-acetylgalactosamine. The bifunctional nature of the enzyme has the important metabolic consequence that mutant cells (or individuals) are dependent not only on exogenous galactose, but also on e…	molecular function|UDP-glucose 4-epimerase activity|NR|GO:0003978|GOA|na//biological process|carbohydrate metabolism|IEA|GO:0005975|GOA|na//biological process|galactose metabolism|IEA|GO:0006012|GOA|na//molecular function|isomerase activity|IEA|GO:0016853|GOA|na//biological process|nucleotide-sugar metabolism|IEA|GO:0009225|GOA|na		catalyzes two distinct but analogous reactions: the epimerization of udp-glucose to udp-galactose and the epimerization of udp-n-acetylglucosamine to udp-n- acetylgalactosamine.
Hs.9736	AGI_HUM1_OLIGO_A_23_P26785	proteasome (prosome, macropain) 26S subunit, non-ATPase, 3	PSMD3	||PSMD3||RPN3||proteasome subunit p58||proteasome 26S non-ATPase subunit 3||26S proteasome regulatory subunit S3||26S proteasome non-ATPase regulatory subunit 3||proteasome (prosome, macropain) 26S subunit, non-ATPase, 3||	5709	D67025	NP_002800	17	17q21.2	The 26S proteasome is a multicatalytic proteinase complex with a highly ordered structure composed of 2 complexes, a 20S core and a 19S regulator. The 20S core is composed of 4 rings of 28 non-identical subunits; 2 rings are composed of 7 alpha subunits and 2 rings are composed of 7 beta subunits. The 19S regulator is composed of a base, which contains 6 ATPase subunits and 2 non-ATPase subunits,…	cellular component|cytosol|IEA|GO:0005829|GOA|na//cellular component|proteasome complex (sensu Eukarya)|TAS|GO:0000502|GOA|8811196		acts as a regulatory subunit of the 26 proteasome which is involved in the atp-dependent degradation of ubiquitinated proteins.
Hs.250502	AGI_HUM1_OLIGO_A_23_P83838	carbonic anhydrase VIII	CA8	||CA8||CALS||CARP||CA-VIII||4.2.1.1||CA-related protein||carbonate dehydratase||CA VIII||carbonic anhydrase-like sequence||carbonic anhydrase-related protein||CARBONIC ANHYDRASE-RELATED POLYPEPTIDE||carbonic anhydrase VIII||	767	AK090655	NP_004047	8	8q11-q12	The protein encoded by this gene was initially named CA-related protein because of sequence similarity to other known carbonic anhydrase genes. However, the gene product lacks carbonic anhydrase activity (i.e., the reversible hydration of carbon dioxide). The gene product continues to carry a carbonic anhydrase designation based on clear sequence identity to other members of the carbonic anhydras…	molecular function|carbonate dehydratase activity|TAS|GO:0004089|GOA|8977131//biological process|one-carbon compound metabolism|IEA|GO:0006730|GOA|na//molecular function|zinc ion binding|IEA|GO:0008270|GOA|na		does not have a carbonic anhydrase catalytic activity.
Hs.369120	AGI_HUM1_OLIGO_A_23_P83438	hypothetical protein FLJ13855	FLJ13855	||FLJ13855||hypothetical protein FLJ13855||	65264	AK091644	NP_075567	17	17q21.33		molecular function|ubiquitin conjugating enzyme activity|IEA|GO:0004840|GOA|na//biological process|ubiquitin cycle|IEA|GO:0006512|GOA|na
Hs.440117	AGI_HUM1_OLIGO_A_23_P13554	asparagine-linked glycosylation 8 homolog (yeast, alpha-1,3-glucosyltransferase)	ALG8	||DOLICHYL-P-GLUCOSE:Glc-1-Man-9-GlcNAc-2-PP-DOLICHYL-ALPHA-3-GLUCOSYLTRANSFERASE||ALG8||ALG8, S. CEREVISIAE, HOMOLOG OF||asparagine-linked glycosylation 8 homolog (yeast, alpha-1,3-glucosyltransferase)||	79053	AK125912	NP_076984	11	11pter-p15.5	The alpha-3-glucosyltransferase ALG8 adds the second glucose to the lipid-linked oligosaccharide precursor used in the N-glycosylation of proteins.[supplied by OMIM]	biological process|N-linked glycosylation|NAS|GO:0006487|GOA|na//cellular component|endoplasmic reticulum|IEA|GO:0005783|GOA|na//cellular component|integral to membrane|NAS|GO:0016021|GOA|na//molecular function|transferase activity, transferring glycosyl groups|NAS|GO:0016757|GOA|na//biological process|transport|IEA|GO:0006810|GOA|na
Hs.502454	AGI_HUM1_OLIGO_A_23_P38824	zinc finger protein 552	ZNF552	||ZNF552||zinc finger protein 552||	79818	AK023769	NP_079038	19	19q13.43		molecular function|nucleic acid binding|IEA|GO:0003676|GOA|na//cellular component|nucleus|IEA|GO:0005634|GOA|na//molecular function|zinc ion binding|IEA|GO:0008270|GOA|na
Hs.489336	AGI_HUM1_OLIGO_A_23_P95339	synapse associated protein 1, SAP47 homolog (Drosophila)	SYAP1	||SYAP1||synapse associated protein 1, SAP47 homolog (Drosophila)||	94056	AK126173	NP_116185	X	Xp22.22
Hs.6551	AGI_HUM1_OLIGO_A_23_P250462	ATPase, H+ transporting, lysosomal accessory protein 1	ATP6AP1	||16A||CF2||ATP6AP1||VATPS1||ATP6S1||Ac45||ORF||3.6.3.14||XAP3||ATP6IP1||XAP-3||H-ATPase subunit||VACUOLAR ATPase SUBUNIT 1||V-ATPase S1 accessory protein||ATPase, H+ TRANSPORTING, LYSOSOMAL, SUBUNIT 1||ATPase, H+ transporting, lysosomal interacting protein 1||ATPase, H+ transporting, lysosomal accessory protein 1||ATPase, H+ transporting, lysosomal accessory protein 1 precursor||ATPase, H+ trans…	537	AK090462	NP_001174	X	Xq28	This gene encodes a component of a multisubunit enzyme (1 mDa MW) that mediates acidification of eukaryotic intracellular organelles. Vacuolar ATPase (V-ATPase) is comprised of a cytosolic V1 (site of the ATP catalytic site) and a transmembrane V0 domain. V-ATPase dependent organelle acidification is necessary for such intracellular processes as protein sorting, zymogen activation, and receptor-m…	molecular function|ATP binding|IEA|GO:0005524|GOA|na//biological process|ATP synthesis coupled proton transport|IEA|GO:0015986|GOA|na//molecular function|hydrogen-transporting ATP synthase activity, rotational mechanism|IEA|GO:0046933|GOA|na//molecular function|hydrogen-transporting ATPase activity, rotational mechanism|IEA|GO:0046961|GOA|na//molecular function|hydrolase activity|IEA|GO:0016787|G…
Hs.44585	AGI_HUM1_OLIGO_A_23_P12523	tumor protein p53 binding protein, 2	TP53BP2	||TP53BP2||PPP1R13A||ASPP2||TUMOR PROTEIN p53-BINDING PROTEIN 2||APOPTOSIS-STIMULATING PROTEIN OF p53, 2||tumor protein p53-binding protein, 2||tumor protein p53 binding protein, 2||	7159	NM_005426	NP_005417	1	1q42.1		molecular function|SH3/SH2 adaptor protein activity|TAS|GO:0005070|GOA|8668206//biological process|apoptosis|IEA|GO:0006915|GOA|na//cellular component|cytoplasm|TAS|GO:0005737|GOA|9748285//biological process|regulation of cell cycle|TAS|GO:0000074|GOA|8668206//biological process|signal transduction|TAS|GO:0007165|GOA|9748285		regulator that plays a central role in regulation of apoptosis and cell growth via its interactions. regulates tp53 by enhancing the dna binding and transactivation function of tp53 on the promoters of proapoptotic genes in vivo. inhibits the ability of appbp1 to conjugate nedd8 to cul1, and thereby decreases appbp1 ability to induce apoptosis. impedes cell cycle progression at g2/m.	predominantly cytoplasmic; perinuclear region. some small fraction is nuclear.
Hs.198274	AGI_HUM1_OLIGO_A_23_P118102	NADH dehydrogenase (ubiquinone) 1 beta subcomplex, 10, 22kDa	NDUFB10	||NDUFB10||NADH-UBIQUINONE OXIDOREDUCTASE 1 BETA SUBCOMPLEX, 10||NADH dehydrogenase (ubiquinone) 1 beta subcomplex, 10, 22kDa||NADH dehydrogenase (ubiquinone) 1 beta subcomplex, 10 (22kD, PDSW)||	4716	BQ278464	NP_004539	16	16p13.3		molecular function|NADH dehydrogenase (ubiquinone) activity|TAS|GO:0008137|GOA|9878551//molecular function|NADH dehydrogenase activity|IEA|GO:0003954|GOA|na//cellular component|membrane fraction|NR|GO:0005624|GOA|na//cellular component|mitochondrion|IEA|GO:0005739|GOA|na//molecular function|oxidoreductase activity|IEA|GO:0016491|GOA|na		transfer of electrons from nadh to the respiratory chain. the immediate electron acceptor for the enzyme is believed to be ubiquinone.	mitochondrial inner membrane; matrix side.
Hs.380627	AGI_HUM1_OLIGO_A_23_P57736	chemokine-like factor super family 6	CKLFSF6	||CKLFSF6||CHEMOKINE-LIKE FACTOR SUPERFAMILY, MEMBER 6||chemokine-like factor super family 6||	54918	NM_017801	NP_060271	3	3p22.3	This gene belongs to the chemokine-like factor gene superfamily, a novel superfamily that links the chemokine gene family and the transmembrane 4 superfamily. This gene is one of several chemokine-like factor genes located in a cluster on chromosome 3. This gene is widely expressed in many tissues, but the exact function of the encoded protein is unknown.	biological process|chemotaxis|IEA|GO:0006935|GOA|na//molecular function|cytokine activity|IEA|GO:0005125|GOA|na//cellular component|integral to membrane|IEA|GO:0016021|GOA|na
Hs.247838	AGI_HUM1_OLIGO_A_23_P215491	chemokine (C-C motif) ligand 24	CCL24	||MPIF2||CCL24||CK-beta-6||MPIF-2||Ckb-6||eotaxin-2||SCYA24, FORMERLY||EOTAXIN 2||chemokine (C-C motif) ligand 24||myeloid progenitor inhibitory factor 2||CHEMOKINE, CC MOTIF, LIGAND 24||small inducible cytokine A24 precursor||small inducible cytokine subfamily A (Cys-Cys), member 24||SMALL INDUCIBLE CYTOKINE SUBFAMILY A, MEMBER 24, FORMERLY||	6369	CB141759	NP_002982	7	7q11.23	This gene belongs to the subfamily of small cytokine CC genes. Cytokines are a family of secreted proteins involved in immunoregulatory and inflammatory processes. The CC cytokines are proteins characterized by two adjacent cysteines. The cytokine encoded by this gene displays chemotactic activity on resting T lymphocytes, a minimal activity on neutrophils, and is negative on monocytes and activa…	biological process|cell-cell signaling|TAS|GO:0007267|GOA|9104803//molecular function|chemokine activity|TAS|GO:0008009|GOA|9104803//biological process|chemotaxis|TAS|GO:0006935|GOA|9104803//cellular component|extracellular|IEA|GO:0005576|GOA|na//biological process|immune response|TAS|GO:0006955|GOA|10713092//biological process|inflammatory response|TAS|GO:0006954|GOA|9104803//biological process|…		chemotactic for resting t lymphocytes, and eosinophils. has lower chemotactic activity for neutrophils but none for monocytes and activated lymphocytes. is a strong suppressor of colony formation by a multipotential hematopoietic progenitor cell line. binds to ccr3.	secreted.
Hs.29068	AGI_HUM1_OLIGO_A_23_P250212	hypothetical protein DKFZp761P0423	DKFZp761P0423	||DKFZp761P0423||hypothetical protein DKFZp761P0423||	157285	XM_291277		8	8p23.1		molecular function|ATP binding|IEA|GO:0005524|GOA|na//biological process|protein amino acid phosphorylation|IEA|GO:0006468|GOA|na//molecular function|protein kinase activity|IEA|GO:0004672|GOA|na
Hs.112405	AGI_HUM1_OLIGO_A_23_P23044	S100 calcium binding protein A9 (calgranulin B)	S100A9	||MIF||CFAG||L1AG||S100A9||60B8AG||LIAG||CAGB||CALPROTECTIN||NIF||MAC387||MRP14||CGLB S100A9/S100A8 COMPLEX||CYSTIC FIBROSIS ANTIGEN B||S100 calcium-binding protein A9 (calgranulin B)||S100 calcium binding protein A9 (calgranulin B)||	6280	BQ927179	NP_002956	1	1q21	The protein encoded by this gene is a member of the S100 family of proteins containing 2 EF-hand calcium-binding motifs. S100 proteins are localized in the cytoplasm and/or nucleus of a wide range of cells, and involved in the regulation of a number of cellular processes such as cell cycle progression and differentiation. S100 genes include at least 13 members which are located as a cluster on ch…	molecular function|calcium ion binding|TAS|GO:0005509|GOA|2149559//biological process|cell-cell signaling|TAS|GO:0007267|GOA|3313057//cellular component|extracellular space|NR|GO:0005615|GOA|na//biological process|inflammatory response|TAS|GO:0006954|GOA|3313057//molecular function|signal transducer activity|TAS|GO:0004871|GOA|3313057		expressed by macrophages in acutely inflammated tissues and in chronic inflammations. seem to be an inhibitor of protein kinases. also expressed in epithelial cells constitutively or induced during dermatoses. may interact with components of the intermediate filaments in monocytes and epithelial cells.
Hs.74284	AGI_HUM1_OLIGO_A_23_P127533	hypothetical protein MGC2714	MGC2714	||MGC2714||hypothetical protein MGC2714||	84259	BX648187	NP_115675	11	11q22.2
Hs.146233	AGI_HUM1_OLIGO_A_23_P138484	neuralized-like (Drosophila)	NEURL	||NEURL||NEURL1||h-neu||RNF67||neuralized-like (Drosophila)||neuralized (Drosophila)-like||NEURALIZED, DROSOPHILA, HOMOLOG-LIKE||	9148	BX647371	NP_004201	10	10q25.1		biological process|neurogenesis|TAS|GO:0007399|GOA|9519875//biological process|protein ubiquitination|IEA|GO:0016567|GOA|na//cellular component|ubiquitin ligase complex|IEA|GO:0000151|GOA|na//molecular function|ubiquitin-protein ligase activity|IEA|GO:0004842|GOA|na//molecular function|zinc ion binding|IEA|GO:0008270|GOA|na
Z83738	AGI_HUM1_OLIGO_A_23_P19408	Data not found
Hs.389996	AGI_HUM1_OLIGO_A_23_P157405	coiled-coil-helix-coiled-coil-helix domain containing 2	CHCHD2	||CHCHD2||coiled-coil-helix-coiled-coil-helix domain containing 2||	51142	BQ071916	NP_057223	7	7p11.2
Hs.4113	AGI_HUM1_OLIGO_A_23_P201110	S-adenosylhomocysteine hydrolase-like 1	AHCYL1	||PRO0233||XPVKONA||IRBIT||AHCYL1||DCAL||AHCY-LIKE 1||S-adenosylhomocysteine hydrolase-like 1||S-adenosyl homocysteine hydrolase homolog||DENDRITIC CELL-EXPRESSED AHCY-LIKE PROTEIN||ITPR1-BINDING PROTEIN RELEASED WITH IP3||dendritic cell expressed AHCY-like protein||INOSITOL 1,4,5-TRISPHOSPHATE RECEPTOR 1-BINDING PROTEIN RELEASED WITH INOSITOL 1,4,5-TRISPHOSPHATE||	10768	AK131563	NP_006612	1	1p13.2
Hs.77311	AGI_HUM1_OLIGO_A_23_P80068	BTG family, member 3	BTG3	||ANA||MGC8928||BTG3||TOB55||TOFA||B-cell translocation gene 3||abundant in neuroepithelium area||BTG family, member 3||	10950	BU730087	NP_006797	21	21q21.1-q21.2	The protein encoded by this gene is a member of the BTG/Tob family. This family has structurally related proteins that appear to have antiproliferative properties. This encoded protein might play a role in neurogenesis in the central nervous system.	biological process|negative regulation of cell proliferation|TAS|GO:0008285|GOA|9632145//biological process|regulation of cell cycle|TAS|GO:0000074|GOA|9632145		overexpression impairs serum-induced cell cycle progression from the g0/g1 to s phase.
Hs.78979	AGI_HUM1_OLIGO_A_23_P206510	golgi apparatus protein 1	GLG1	||ESL1||CFR-1||ESL-1||GLG1||MG160||GOLGI SIALOGLYCOPROTEIN MG-160||golgi apparatus protein 1||cysteine-rich fibroblast growth factor receptor||E-SELECTIN LIGAND 1, MOUSE, HOMOLOG OF||	2734	AK027032	NP_036333	16	16q22-q23		cellular component|Golgi membrane|TAS|GO:0000139|GOA|8985126//molecular function|fibroblast growth factor binding|IEA|GO:0017134|GOA|na//cellular component|integral to membrane|IEA|GO:0016021|GOA|na//cellular component|membrane|IEA|GO:0016020|GOA|na//molecular function|receptor binding|TAS|GO:0005102|GOA|7531823		binds fibroblast growth factor and e-selectin (cell- adhesion lectin on endothelial cells mediating the binding of neutrophils).	type i membrane protein. golgi.
Hs.439760	AGI_HUM1_OLIGO_A_23_P72411	cytochrome P450, family 4, subfamily X, polypeptide 1	CYP4X1	||CYP4X1||cytochrome P450, family 4, subfamily X, polypeptide 1||	260293	NM_178033	NP_828847	1	1p33	This gene encodes a member of the cytochrome P450 superfamily of enzymes. The cytochrome P450 proteins are monooxygenases which catalyze many reactions involved in drug metabolism and synthesis of cholesterol, steroids and other lipids. The expression pattern of a similar rat protein suggests that this protein may be involved in neurovascular function in the brain.	biological process|electron transport|IEA|GO:0006118|GOA|na//cellular component|endoplasmic reticulum|IEA|GO:0005783|GOA|na//cellular component|membrane|IEA|GO:0016020|GOA|na//cellular component|microsome|IEA|GO:0005792|GOA|na//molecular function|monooxygenase activity|IEA|GO:0004497|GOA|na
Hs.208912	AGI_HUM1_OLIGO_A_23_P103159	chromosome 22 open reading frame 18	C22orf18	||C22orf18||chromosome 22 open reading frame 18||	79019	AK123479	NP_076958	22	22q13.31		cellular component|nucleus|IEA|GO:0005634|GOA|na
Hs.381220	AGI_HUM1_OLIGO_A_23_P7827	Full length insert cDNA clone ZA84A12				BM727151		6
Hs.107153	AGI_HUM1_OLIGO_A_23_P83736	inhibitor of growth family, member 1-like	ING1L	||ING1L||p33ING2||inhibitor of growth 1-like||inhibitor of growth family, member 1-like||	3622	BC030128	NP_001555	4	4q35.1	ING1L encodes inhibitor of growth 1-like, so named because of its considerable similarity to the putative tumor-suppressor gene ING1. ING1 is thought to exert its effects through interaction with p53, while the function of ING1L remains unknown.	molecular function|chromatin binding|TAS|GO:0003682|GOA|10072587//cellular component|chromosome|TAS|GO:0005694|GOA|10072587//biological process|regulation of transcription, DNA-dependent|IEA|GO:0006355|GOA|na//biological process|signal transduction|TAS|GO:0007165|GOA|10072587
Hs.173984	AGI_HUM1_OLIGO_A_23_P211345	T-box 1	TBX1	||DORV||TBX1C||DGCR||brachyury||TBX1||VCFS||TGA||CTHM||DGS||CAFS||T-box 1||Testis-specific T-box protein||T-box 1 isoform A||T-box 1 isoform B||T-box 1 isoform C||T-box 1 transcription factor C||	6899	AF373867	NP_542378	22	22q11.21	This gene is a member of a phylogenetically conserved family of genes that share a common DNA-binding domain, the T-box. T-box genes encode transcription factors involved in the regulation of developmental processes. This gene product shares 98% amino acid sequence identity with the mouse ortholog. DiGeorge syndrome (DGS)/velocardiofacial syndrome (VCFS), a common congenital disorder characterize…	molecular function|RNA polymerase II transcription factor activity|TAS|GO:0003702|GOA|9268629//biological process|heart development|TAS|GO:0007507|GOA|9268629//biological process|morphogenesis|TAS|GO:0009653|GOA|9268629//cellular component|nucleus|IEA|GO:0005634|GOA|na//biological process|regulation of transcription from Pol II promoter|TAS|GO:0006357|GOA|9268629//molecular function|transcription…			nuclear (potential).
Hs.406615	AGI_HUM1_OLIGO_A_23_P21401	Clone P2-114 anti-oxidized LDL immunoglobulin heavy chain Fab mRNA, partial cds				BQ706839		14
Hs.435734	AGI_HUM1_OLIGO_A_23_P213141	tripartite motif-containing 2	TRIM2	||RNF86||TRIM2||KIAA0517||tripartite motif-containing 2||tripartite motif protein 2||tripartite motif protein TRIM2||	23321	AF220018	NP_056086	4	4q31.3	The protein encoded by this gene is a member of the tripartite motif (TRIM) family. The TRIM motif includes three zinc-binding domains, a RING, a B-box type 1 and a B-box type 2, and a coiled-coil region. The protein localizes to cytoplasmic filaments. Its function has not been identified.	cellular component|cytoplasm|IEP|GO:0005737|GOA|11331580//molecular function|myosin binding|ISS|GO:0017022|GOA|11432975//biological process|protein ubiquitination|IEA|GO:0016567|GOA|na//cellular component|ubiquitin ligase complex|IEA|GO:0000151|GOA|na//molecular function|ubiquitin-protein ligase activity|IEA|GO:0004842|GOA|na//molecular function|zinc ion binding|NAS|GO:0008270|GOA|11331580		may contribute to the alteration of neural cellular mechanisms (by similarity).	cytoplasmic (by similarity).
Hs.366	AGI_HUM1_OLIGO_A_23_P21249	hypothetical protein MGC27165	MGC27165	||MGC27165||hypothetical protein MGC27165||	283650	AK128652		14	14q32.33
Hs.195870	AGI_HUM1_OLIGO_A_23_P123343	chronic myelogenous leukemia tumor antigen 66	CML66	||CML66||IMMUNOGENIC TUMOR ANTIGEN CML66||chronic myelogenous leukemia tumor antigen 66||	84955	BC043406	NP_116258	8	8q23
Hs.183858	AGI_HUM1_OLIGO_A_23_P93629	transcriptional intermediary factor 1	TIF1	||TIF1||RNF82||TRIM24||TF1A||TIF1ALPHA||hTIF1||tripartite motif protein 24||TIF1A PTC6 CHIMERIC ONCOGENE||transcriptional intermediary factor 1||TRANSCRIPTIONAL INTERMEDIARY FACTOR 1-ALPHA||transcriptional intermediary factor 1 alpha isoform b||transcriptional intermediary factor 1 alpha isoform a||	8805	NM_015905	NP_056989	7	7q32-q34	The protein encoded by this gene mediates transcriptional control by interaction with the activation function 2 (AF2) region of several nuclear receptors, including the estrogen, retinoic acid, and vitamin D3 receptors. The protein localizes to nuclear bodies and is thought to associate with chromatin and heterochromatin-associated factors. The protein is a member of the tripartite motif (TRIM) f…	molecular function|DNA binding|IEA|GO:0003677|GOA|na//cellular component|nucleus|TAS|GO:0005634|GOA|9115274//biological process|protein ubiquitination|IEA|GO:0016567|GOA|na//molecular function|receptor binding|TAS|GO:0005102|GOA|9115274//biological process|regulation of transcription, DNA-dependent|IEA|GO:0006355|GOA|na//molecular function|specific RNA polymerase II transcription factor activity|…		interacts selectively in vitro with the af2-activating domain of the estrogen receptors. association with dna-bound estrogen receptors requires the presence of estradiol.	nuclear (potential).
Hs.48924	AGI_HUM1_OLIGO_A_23_P73750	armadillo repeat containing, X-linked 2	ARMCX2	||ARMCX2||MGC13343||MGC8742||KIAA0512||ALEX2 protein||armadillo repeat protein ALEX2||armadillo repeat containing, X-linked 2||arm protein lost in epithelial cancers, X chromosome, 2||	9823	BC052628	NP_808818	X	Xq21.33-q22.2	This gene encodes a member of the ALEX family of proteins and may play a role in tumor suppression. The encoded protein contains a potential N-terminal transmembrane domain and a single Armadillo (arm) repeat. Other proteins containing the arm repeat are involved in development, maintenance of tissue integrity, and tumorigenesis. This gene is closely localized with other family members, including…
Hs.54347	AGI_HUM1_OLIGO_A_23_P45294	hypothetical protein BC016683	LOC139231	||LOC139231||hypothetical protein BC016683||	139231	BC017665		X	Xq22.2
Hs.389137	AGI_HUM1_OLIGO_A_23_P1021	microfibrillar-associated protein 2	MFAP2	||MAGP1||MFAP2||MICROFIBRIL-ASSOCIATED PROTEIN 2||microfibrillar-associated protein 2||microfibrillar-associated protein 2 precursor||	4237	BC028033	NP_059453	1	1p36.1-p35	Microfibrillar-associated protein 2 is a major antigen of elastin-associated microfibrils and a candidate for involvement in the etiology of inherited connective tissue diseases. This gene encodes two transcripts with two alternatively spliced 5' untranslated exons. These two transcripts contain the same 8 coding exons, and therefore, encode the same protein.	molecular function|extracellular matrix structural constituent|NR|GO:0005201|GOA|na//cellular component|microfibril|IEA|GO:0001527|GOA|na		component of the elastin-associated microfibrils.	secreted; extracellular matrix.
Hs.311346	AGI_HUM1_OLIGO_A_23_P48014	cytidine monophosphate N-acetylneuraminic acid synthetase	CMAS	||CMAS||CMP-Neu5Ac SYNTHETASE||cytidine monophosphate N-acetylneuraminic acid synthetase||CYTIDINE 5-PRIME-MONOPHOSPHATE N-ACETYLNEURAMINIC ACID SYNTHETASE||	55907	AK124990	NP_061156	12	12p12.2	The enzyme encoded by this gene catalyzes the activation of Neu5Ac to Cytidine 5-prime-monophosphate N-acetylneuraminic acid (CMP-Neu5Ac), which provides the substrate required for the addition of sialic acid. Sialic acids of cell surface glycoproteins and glycolipids play a pivotal role in the structure and function of animal tissues. The pattern of cell surface sialylation is highly regulated d…	molecular function|N-acylneuraminate cytidylyltransferase activity|IEA|GO:0008781|GOA|na//biological process|lipopolysaccharide biosynthesis|IEA|GO:0009103|GOA|na//molecular function|transferase activity|IEA|GO:0016740|GOA|na
Hs.37034	AGI_HUM1_OLIGO_A_23_P93773	homeo box A5	HOXA5	||HOXA5||MGC9376||HOX1.3||HOX1C||HOMEOBOX 1C||HOMEOBOX A5||homeo box 1C||homeo box A5||homeobox protein HOXA5||homeobox protein A5||Hox-1.3, MOUSE, HOMOLOG OF||	3202	BM920882	NP_061975	7	7p15-p14	In vertebrates, the genes encoding the class of transcription factors called homeobox genes are found in clusters named A, B, C, and D on four separate chromosomes. Expression of these proteins is spatially and temporally regulated during embryonic development. This gene is part of the A cluster on chromosome 7 and encodes a DNA-binding transcription factor which may regulate gene expression, mor…	biological process|development|NAS|GO:0007275|GOA|na//cellular component|nucleus|IEA|GO:0005634|GOA|na//cellular component|nucleus|NAS|GO:0005634|GOA|na//biological process|regulation of transcription, DNA-dependent|IEA|GO:0006355|GOA|na//biological process|regulation of transcription, DNA-dependent|NAS|GO:0006355|GOA|na//molecular function|transcription factor activity|IEA|GO:0003700|GOA|na//mol…		sequence-specific transcription factor which is part of a developmental regulatory system that provides cells with specific positional identities on the anterior-posterior axis. also binds to its own promoter. binds specifically to the motif 5'-cyynatta[tg]y-3'.	nuclear.
Hs.61638	AGI_HUM1_OLIGO_A_23_P7596	myosin X	MYO10	||KIAA0799||MYO10||myosin X||	4651	AB018342	NP_036466	5	5p15.1-p14.3		molecular function|ATP binding|IEA|GO:0005524|GOA|na//molecular function|actin binding|IEA|GO:0003779|GOA|na//cellular component|cytoskeleton|IEA|GO:0005856|GOA|na//molecular function|motor activity|IEA|GO:0003774|GOA|na//cellular component|myosin|IEA|GO:0016459|GOA|na//biological process|signal transduction|IEA|GO:0007165|GOA|na
AB083616	AGI_HUM1_OLIGO_A_23_P23837	Data not found
Hs.196769	AGI_HUM1_OLIGO_A_23_P46306	chromosome condensation 1	CHC1	||CHC1||RCC1||chromosome condensation 1||REGULATOR OF CHROMOSOME CONDENSATION 1||	1104	AK092726	NP_001260	1	1p36.1		biological process|DNA packaging|NR|GO:0006323|GOA|na//biological process|G1/S transition of mitotic cell cycle|IMP|GO:0000082|GOA|3678831//molecular function|Ran guanyl-nucleotide exchange factor activity|IDA|GO:0005087|GOA|1944575//biological process|cell cycle|IEA|GO:0007049|GOA|na//molecular function|chromatin binding|IDA|GO:0003682|GOA|2677018//cellular component|condensed nuclear chromosome…		promotes the exchange of ran-bound gdp by gtp. involved in the regulation of onset of chromosome condensation in the s phase. binds to the chromatin. rcc1/ran complex (together with other proteins) acts as a component of a signal transmission pathway that detects unreplicated dna.	nuclear; becomes dispersed throughout the cytoplasm during mitosis.
Hs.81687	AGI_HUM1_OLIGO_A_23_P152115	non-metastatic cells 3, protein expressed in	NME3	||NM23H3||NM23-H3||DR-nm23||NME3||nucleoside-diphosphate kinase 3||NONMETASTATIC PROTEIN 23, HOMOLOG OF||non-metastatic cells 3, protein expressed in||NONMETASTATIC CELLS 3, PROTEIN EXPRESSED IN||	4832	BU196357	NP_002504	16	16q13		molecular function|ATP binding|IEA|GO:0005524|GOA|na//biological process|CTP biosynthesis|IEA|GO:0006241|GOA|na//biological process|GTP biosynthesis|IEA|GO:0006183|GOA|na//biological process|UTP biosynthesis|IEA|GO:0006228|GOA|na//biological process|apoptosis|IEA|GO:0006915|GOA|na//biological process|induction of apoptosis|TAS|GO:0006917|GOA|7638209//molecular function|kinase activity|IEA|GO:0016…		major role in the synthesis of nucleoside triphosphates other than atp (by similarity). has probably a role for in normal hematopoiesis inhibits granulocyte differentiation and induces apoptosis.
Hs.439211	AGI_HUM1_OLIGO_A_23_P147845	KIAA0251 protein	KIAA0251	||KIAA0251||KIAA0251 protein||	23042	BC036520	NP_055842	16	16p13.13		biological process|amino acid metabolism|IEA|GO:0006520|GOA|na//molecular function|carboxy-lyase activity|IEA|GO:0016831|GOA|na
Hs.246240	AGI_HUM1_OLIGO_A_23_P140301	proteasome (prosome, macropain) subunit, alpha type, 3	PSMA3	||PSMA3||MGC32631||MGC12306||PSC3||HC8||3.4.25.1||proteasome subunit C8||macropain subunit C8||PROTEASOME SUBUNIT, ALPHA-TYPE, 3||multicatalytic endopeptidase complex subunit C8||proteasome alpha 3 subunit isoform 1||proteasome alpha 3 subunit isoform 2||proteasome (prosome, macropain) subunit, alpha type, 3||	5684	BU739088	NP_687033	14	14q23	The proteasome is a multicatalytic proteinase complex with a highly ordered ring-shaped 20S core structure. The core structure is composed of 4 rings of 28 non-identical subunits; 2 rings are composed of 7 alpha subunits and 2 rings are composed of 7 beta subunits. Proteasomes are distributed throughout eukaryotic cells at a high concentration and cleave peptides in an ATP/ubiquitin-dependent pro…	cellular component|cytosol|IEA|GO:0005829|GOA|na//molecular function|endopeptidase activity|IEA|GO:0004175|GOA|na//cellular component|proteasome core complex (sensu Eukarya)|IEA|GO:0005839|GOA|na//biological process|ubiquitin-dependent protein catabolism|IEA|GO:0006511|GOA|na		the proteasome is a multicatalytic proteinase complex which is characterized by its ability to cleave peptides with arg, phe, tyr, leu, and glu adjacent to the leaving group at neutral or slightly basic ph. the proteasome has an atp-dependent proteolytic activity.	cytoplasmic and nuclear.
Hs.446693	AGI_HUM1_OLIGO_A_23_P51397	enabled homolog (Drosophila)	ENAH	||ENAH||enabled homolog (Drosophila)||	55740	AF519769	NP_060682	1	1q42.13		biological process|development|IEA|GO:0007275|GOA|na//biological process|neurogenesis|IEA|GO:0007399|GOA|na
Hs.254321	AGI_HUM1_OLIGO_A_23_P58647	catenin (cadherin-associated protein), alpha 1, 102kDa	CTNNA1	||||CTNNA1||catenin (cadherin-associated protein), alpha 1, 102kDa||	1495; 401210	U03100	NP_001894	5	5q31		biological process|cell adhesion|NR|GO:0007155|GOA|8323564//cellular component|cytoskeleton|IEA|GO:0005856|GOA|na//molecular function|protein binding|IEA|GO:0005515|GOA|na//molecular function|structural molecule activity|IEA|GO:0005198|GOA|na		associates with the cytoplasmic domain of a variety of cadherins. the association of catenins to cadherins produces a complex which is linked to the actin filament network, and which seems to be of primary importance for cadherins cell-adhesion properties. can associate with both e- and n-cadherins. may play a crucial role in cell differentiation.	found at cell-cell boundaries and probably at cell-matrix boundaries.
I_957887	AGI_HUM1_OLIGO_A_23_P251002	Data not found
Hs.334885	AGI_HUM1_OLIGO_A_23_P28068	GTP binding protein 3 (mitochondrial)	GTPBP3	||GTPBP3||GTP-BINDING PROTEIN 3||MSS1, S. CEREVISIAE, HOMOLOG OF||GTP binding protein 3 (mitochondrial)||	84705	AK091035	NP_598399	19	19p13.12		molecular function|GTP binding|IEA|GO:0005525|GOA|na//molecular function|GTPase activity|IEA|GO:0003924|GOA|na//biological process|tRNA modification|IEA|GO:0006400|GOA|na
Hs.298646	AGI_HUM1_OLIGO_A_23_P216068	ATPase family, AAA domain containing 2	ATAD2	||ATAD2||MGC5254||DKFZp667N1320||MGC29843||PRO2000 protein||two AAA domain containing protein||ATPase family, AAA domain containing 2||	29028	NM_014109	NP_054828	8	8q24.13	A large family of ATPases has been described, whose key feature is that they share a conserved region of about 220 amino acids that contains an ATP-binding site. The proteins that belong to this family either contain one or two AAA (ATPases Associated with diverse cellular Activities) domains. AAA family proteins often perform chaperone-like functions that assist in the assembly, operation, or di…
Hs.239370	AGI_HUM1_OLIGO_A_23_P112756	G-protein signalling modulator 1 (AGS3-like, C. elegans)	GPSM1	||DKFZP727I051||1810037C22Rik||GPSM1||activator of G-protein signaling 3||G-protein signalling modulator 1 (AGS3-like, C. elegans)||	26086	AL117478	NP_056412	9	9q34.3		molecular function|GTPase activator activity|IEA|GO:0005096|GOA|na//biological process|signal transduction|IEA|GO:0007165|GOA|na
Hs.231320	AGI_HUM1_OLIGO_A_23_P167005	G protein-coupled receptor 160	GPR160	||GPCR150||GPR160||putative G protein-coupled receptor||G protein-coupled receptor 160||	26996	AJ249248	NP_055188	3	3q26.2-q27		biological process|G-protein coupled receptor protein signaling pathway|IEA|GO:0007186|GOA|na//cellular component|integral to membrane|IEA|GO:0016021|GOA|na//molecular function|rhodopsin-like receptor activity|IEA|GO:0001584|GOA|na
Hs.202	AGI_HUM1_OLIGO_A_23_P109571	benzodiazapine receptor (peripheral)	BZRP	||MBR||PBR-S||BZRP||benzodiazapine receptor (peripheral)||benzodiazepine receptor (peripheral)||peripheral benzodiazapine receptor short form||Benzodiazepine receptor, peripheral type (benzodiazepine peripheral binding site)||	706	BX537892	NP_009295	22	22q13.31	Present mainly in the mitochondrial compartment of peripheral tissues, PBR interacts with some benzodiazepines and has different affinities than its endogenous counterpart. PBR appears to be a key factor in the flow of cholesterol into mitochondria to permit the initiation of steroid hormone synthesis. It is speculated that patients with congenital lipoid adrenal hyperplasia, who cannot make any …	molecular function|benzodiazepine receptor activity|NAS|GO:0008503|GOA|1326278,8307574//molecular function|benzodiazepine receptor activity|TAS|GO:0008503|GOA|1326278,8307574//cellular component|integral to membrane|IEA|GO:0016021|GOA|na//cellular component|mitochondrial outer membrane|NR|GO:0005741|GOA|8307574//cellular component|mitochondrial outer membrane|NAS|GO:0005741|GOA|8307574//cellular …		responsible for the manifestation of peripheral-type benzodiazepine recognition sites and is most likely to comprise binding domains for benzodiazepines and isoquinoline carboxamides. may play a role in the transport of porphyrins and heme.	mitochondrial; integral membrane protein.
Hs.247547	AGI_HUM1_OLIGO_A_23_P18317	solute carrier family 41, member 3	SLC41A3	||SLC41A3||solute carrier family 41, member 3||	54946	AK128054	NP_060306	3	3q21.2		biological process|cation transport|IEA|GO:0006812|GOA|na//molecular function|cation transporter activity|IEA|GO:0008324|GOA|na
Hs.79741	AGI_HUM1_OLIGO_A_23_P108948	hypothetical protein FLJ10116	FLJ10116	||FLJ10116||hypothetical protein FLJ10116||	55686	BC032747	NP_060470	2	2q35
Hs.417970	AGI_HUM1_OLIGO_A_23_P94159	F-box protein 25	FBXO25	||FBXO25||MGC51975||MGC20256||F-box protein 25||F-box protein Fbx25||F-box only protein 25 isoform 1||F-box only protein 25 isoform 2||F-box only protein 25 isoform 3||	26260	NM_183421	NP_904357	8	8p23.3	This gene encodes a member of the F-box protein family which is characterized by an approximately 40 amino acid motif, the F-box. The F-box proteins constitute one of the four subunits of ubiquitin protein ligase complex called SCFs (SKP1-cullin-F-box), which function in phosphorylation-dependent ubiquitination. The F-box proteins are divided into 3 classes: Fbws containing WD-40 domains, Fbls co…
Hs.283675	AGI_HUM1_OLIGO_A_23_P152505	Data not found
Hs.449501	AGI_HUM1_OLIGO_A_23_P11192	ubiquitin-conjugating enzyme E2E 3 (UBC4/5 homolog, yeast)	UBE2E3	||||UBE2E3||ubiquitin-conjugating enzyme E2E 3 (UBC4/5 homolog, yeast)||	10477; 286480	NM_006357	NP_872619	X	2q32.1	The modification of proteins with ubiquitin is an important cellular mechanism for targeting abnormal or short-lived proteins for degradation. Ubiquitination involves at least three classes of enzymes: ubiquitin-activating enzymes, or E1s, ubiquitin-conjugating enzymes, or E2s, and ubiquitin-protein ligases, or E3s. This gene encodes a member of the E2 ubiquitin-conjugating enzyme family. The enc…	molecular function|ligase activity|IEA|GO:0016874|GOA|na//molecular function|ubiquitin conjugating enzyme activity|IEA|GO:0004840|GOA|na//biological process|ubiquitin cycle|IEA|GO:0006512|GOA|na//molecular function|ubiquitin-protein ligase activity|IEA|GO:0004842|GOA|na
Hs.36049	AGI_HUM1_OLIGO_A_23_P117506	dehydrogenase/reductase (SDR family) member 7	DHRS7	||DHRS7||dehydrogenase/reductase (SDR family) member 7||	51635	BU541074	NP_057113	14	14q23.1		biological process|metabolism|IEA|GO:0008152|GOA|na//molecular function|oxidoreductase activity|IEA|GO:0016491|GOA|na
Hs.278573	AGI_HUM1_OLIGO_A_23_P75523	CD59 antigen p18-20 (antigen identified by monoclonal antibodies 16.3A5, EJ16, EJ30, EL32 and G344)	CD59	||MSK21||MIN1||MIN2||MIN3||MGC2354||PROTECTIN||CD59||HUMAN LEUKOCYTE ANTIGEN MIC11||Antigen identified by monoclonal antibody 16.3A5||SURFACE ANTIGEN RECOGNIZED BY MONOCLONAL ANTIBODY 16.3A5 CD59 DEFICIENCY||CD59 antigen p18-20 (antigen identified by monoclonal antibodies 16.3A5, EJ16, EJ30, EL32 and G344)||	966	NM_203330	NP_976076	11	11p13		biological process|blood coagulation|TAS|GO:0007596|GOA|1381503//biological process|cell surface receptor linked signal transduction|TAS|GO:0007166|GOA|7691713//biological process|immune response|NR|GO:0006955|GOA|na//cellular component|membrane fraction|TAS|GO:0005624|GOA|1381503//cellular component|plasma membrane|NR|GO:0005886|GOA|1381503		potent inhibitor of the complement membrane attack complex (mac) action. acts by binding to the c8 and/or c9 complements of the assembling mac, thereby preventing incorporation of the multiple copies of c9 required for complete formation of the osmolytic pore. this inhibitor appears to be species-specific. involved in signal transduction for t-cell activation complexed to a protein tyrosine kinas…	attached to the membrane by a gpi-anchor.
Hs.303727	AGI_HUM1_OLIGO_A_23_P63880	chromosome 10 open reading frame 4	C10orf4	||C10orf4||chromosome 10 open reading frame 4||	118924	AL133616	NP_982265	10	10q23.33
Hs.99348	AGI_HUM1_OLIGO_A_23_P31268	distal-less homeo box 5	DLX5	||DLX5||DISTAL-LESS HOMEOBOX 5||distal-less homeo box 5||	1749	NM_005221	NP_005212	7	7q22	Many vertebrate homeo box-containing genes have been identified on the basis of their sequence similarity with Drosophila developmental genes. Members of the Dlx gene family contain a homeobox that is related to that of Distal-less (Dll), a gene expressed in the head and limbs of the developing fruit fly. The Distal-less (Dlx) family of genes comprises at least 6 different members, DLX1-DLX6. The…	biological process|development|IEA|GO:0007275|GOA|na//biological process|neurogenesis|TAS|GO:0007399|GOA|7907794//cellular component|nucleus|IEA|GO:0005634|GOA|na//biological process|regulation of transcription, DNA-dependent|IEA|GO:0006355|GOA|na//biological process|skeletal development|TAS|GO:0001501|GOA|7907794//molecular function|transcription factor activity|IEA|GO:0003700|GOA|na			nuclear (potential).
Hs.443831	AGI_HUM1_OLIGO_A_23_P50608	programmed cell death 5	PDCD5	||PDCD5||MGC9294||programmed cell death 5||TFAR19 novel apoptosis-related gene||TF1 cell apoptosis-related gene 19||	9141	AK124774	NP_004699	19	19q12-q13.1	This gene encodes a protein expressed in tumor cells during apoptosis independent of the apoptosis-inducing stimuli. Prior to apoptosis induction, this gene product is distributed in both the nucleus and cytoplasm. Once apoptosis is induced, the level of this protein increases and by relocation from the cytoplasm, it accumulates in the nucleus. Although its exact function is not defined, this pro…	biological process|apoptosis|IEA|GO:0006915|GOA|na//biological process|induction of apoptosis|TAS|GO:0006917|GOA|9920759		may function in the process of apoptosis.
Hs.107527	AGI_HUM1_OLIGO_A_23_P29975	hypothetical protein FLJ11017	FLJ11017	||FLJ11017||hypothetical protein FLJ11017||	55286	AK001879	NP_060772	4	4p14
Hs.279901	AGI_HUM1_OLIGO_A_23_P127615	trafficking protein particle complex 4	TRAPPC4	||TRAPPC4||trafficking protein particle complex 4||	51399	BM691011	NP_057230	11	11q23.3		biological process|ER to Golgi transport|IEA|GO:0006888|GOA|na//cellular component|Golgi cis-face|IEA|GO:0005801|GOA|na//cellular component|Golgi stack|ISS|GO:0005795|GOA|11018053//cellular component|dendrite|ISS|GO:0030425|GOA|11018053//biological process|dendrite morphogenesis|ISS|GO:0016358|GOA|11018053//cellular component|endoplasmic reticulum|IEA|GO:0005783|GOA|na//biological process|neurotr…
Hs.288936	AGI_HUM1_OLIGO_A_23_P34956	mitochondrial ribosomal protein L9	MRPL9	||MRPL9||mitochondrial ribosomal protein L9||	65005	NM_031420	NP_113608	1		Mammalian mitochondrial ribosomal proteins are encoded by nuclear genes and help in protein synthesis within the mitochondrion. Mitochondrial ribosomes (mitoribosomes) consist of a small 28S subunit and a large 39S subunit. They have an estimated 75% protein to rRNA composition compared to prokaryotic ribosomes, where this ratio is reversed. Another difference between mammalian mitoribosomes and …	cellular component|intracellular|IEA|GO:0005622|GOA|na//cellular component|mitochondrion|IEA|GO:0005739|GOA|na//biological process|protein biosynthesis|IEA|GO:0006412|GOA|na//cellular component|ribosome|IEA|GO:0005840|GOA|na//molecular function|structural constituent of ribosome|IEA|GO:0003735|GOA|na
Hs.288772	AGI_HUM1_OLIGO_A_23_P24535	tetratricopeptide repeat domain 12	TTC12	||TTC12||tetratricopeptide repeat domain 12||	54970	AK125909	NP_060338	11	11q23.2
Hs.74375	AGI_HUM1_OLIGO_A_23_P201342	dishevelled, dsh homolog 1 (Drosophila)	DVL1	||MGC54245||DVL1||dishevelled 1 isoform a||dishevelled 1 isoform b||DSH, DROSOPHILA, HOMOLOG OF, 1||DVL CHROMOSOME 1p DELETION SYNDROME||dishevelled, dsh homolog 1 (Drosophila)||dishevelled 1 (homologous to Drosophila dsh)||	1855	NM_004421	NP_877580	1	1p36	DVL1, the human homolog of the Drosophila dishevelled gene (dsh) encodes a cytoplasmic phosphoprotein that regulates cell proliferation, acting as a transducer molecule for developmental processes, including segmentation and neuroblast specification. DVL1 is a candidate gene for neuroblastomatous transformation. The Schwartz-Jampel syndrome and Charcot-Marie-Tooth disease type 2A have been mapped…	cellular component|cytoplasm|NAS|GO:0005737|GOA|9192851//cellular component|cytoplasm|TAS|GO:0005737|GOA|9192851//biological process|development|IEA|GO:0007275|GOA|na//biological process|frizzled signaling pathway|IEA|GO:0007222|GOA|na//biological process|heart development|TAS|GO:0007507|GOA|8817329//biological process|intracellular signaling cascade|IEA|GO:0007242|GOA|na//biological process|morp…		may play a role in the signal transduction pathway mediated by multiple wnt genes.
Hs.512594	AGI_HUM1_OLIGO_A_23_P110837	Data not found
Hs.350518	AGI_HUM1_OLIGO_A_23_P33675	tripartite motif-containing 6	TRIM6	||TRIM6||tripartite motif-containing 6||TRIPARTITE MOTIF-CONTAINING PROTEIN 6||	117854	BC047564	NP_477514	11	11p15.4	The protein encoded by this gene is a member of the tripartite motif (TRIM) family. The TRIM motif includes three zinc-binding domains, a RING, a B-box type 1 and a B-box type 2, and a coiled-coil region. The protein localizes to the nucleus, but its specific function has not been identified. A read-through transcript transcribed from this gene and the tripartite motif-containing 34 gene has been…	biological process|protein ubiquitination|IEA|GO:0016567|GOA|na//cellular component|ubiquitin ligase complex|IEA|GO:0000151|GOA|na//molecular function|ubiquitin-protein ligase activity|IEA|GO:0004842|GOA|na//molecular function|zinc ion binding|IEA|GO:0008270|GOA|na
Hs.3343	AGI_HUM1_OLIGO_A_23_P85780	phosphoglycerate dehydrogenase	PHGDH	||3PGDH||PHGDH||PDG||PGAD||SERA||MGC3017||3-@PHOSPHOGYLCERATE DEHYDROGENASE||3-phosphoglycerate dehydrogenase||phosphoglycerate dehydrogenase||	26227	AK093306	NP_006614	1	1p12	3-Phosphoglycerate dehydrogenase (PHGDH; EC 1.1.1.95) catalyzes the transition of 3-phosphoglycerate into 3-phosphohydroxypyruvate, which is the first and rate-limiting step in the phosphorylated pathway of serine biosynthesis, using NAD+/NADH as a cofactor.[supplied by OMIM]	biological process|L-serine biosynthesis|NR|GO:0006564|GOA|na//biological process|brain development|TAS|GO:0007420|GOA|8758134//molecular function|electron transporter activity|TAS|GO:0005489|GOA|8758134//molecular function|oxidoreductase activity|IEA|GO:0016491|GOA|na//molecular function|phosphoglycerate dehydrogenase activity|TAS|GO:0004617|GOA|8758134
Hs.477460	AGI_HUM1_OLIGO_A_23_P138417	Data not found
Hs.134013	AGI_HUM1_OLIGO_A_23_P86587	NK6 transcription factor related, locus 2 (Drosophila)	NKX6-2	||NKX6-2||NKX6B||HOMEOBOX 6B, NK||NKX6.2, MOUSE, HOMOLOG OF||NK HOMEOBOX, FAMILY 6, MEMBER B||NK6 transcription factor related, locus 2 (Drosophila)||	84504	BF509028	NP_796374	10	10q26		cellular component|nucleus|NAS|GO:0005634|GOA|11210186//biological process|regulation of transcription, DNA-dependent|NAS|GO:0006355|GOA|11210186//molecular function|transcription factor activity|NAS|GO:0003700|GOA|11210186
Hs.282359	AGI_HUM1_OLIGO_A_23_P251342	glycogen synthase kinase 3 beta	GSK3B	||GSK3B||GLYCOGEN SYNTHASE KINASE 3-BETA||glycogen synthase kinase 3 beta||	2932	BX640779	NP_002084	3	3q13.3	Glycogen synthase kinase-3 (GSK3) is a proline-directed serine-threonine kinase that was initially identified as a phosphorylating and inactivating glycogen synthase. Two isoforms, alpha (GSK3A; MIM 606784) and beta, show a high degree of amino acid homology (Stambolic and Woodgett, 1994 [PubMed 7980435]). GSK3B is involved in energy metabolism, neuronal cell development, and body pattern formati…	molecular function|ATP binding|IEA|GO:0005524|GOA|na//biological process|Wnt receptor signaling pathway|IEA|GO:0016055|GOA|na//biological process|glycogen metabolism|TAS|GO:0005977|GOA|7980435//molecular function|glycogen synthase kinase 3 activity|TAS|GO:0004696|GOA|7980435//biological process|protein amino acid phosphorylation|IEA|GO:0006468|GOA|na//molecular function|transferase activity|IEA|G…		participates in the wnt signaling pathway. implicated in the hormonal control of several regulatory proteins including glycogen synthase, myb and the transcription factor jun. phosphorylates jun at sites proximal to its dna-binding domain, thereby reducing its affinity for dna.
Hs.16493	AGI_HUM1_OLIGO_A_23_P60499	zinc finger protein 462	ZNF462	||ZNF462||zinc finger protein 462||	58499	BX648965	NP_067047	9	9q32		molecular function|DNA binding|IEA|GO:0003677|GOA|na//cellular component|nucleus|IEA|GO:0005634|GOA|na//biological process|regulation of transcription, DNA-dependent|IEA|GO:0006355|GOA|na//molecular function|zinc ion binding|IEA|GO:0008270|GOA|na
Hs.173716	AGI_HUM1_OLIGO_A_23_P210731	a disintegrin and metalloproteinase domain 33	ADAM33	||ADAM33||a disintegrin and metalloproteinase domain 33||	80332	AK126487	NP_694882	20	20p13	This gene encodes a disintegrin and metalloprotease (ADAM) domain 33, which is a member of the ADAM protein family. Members of this family are membrane-anchored proteins structurally related to snake venom disintegrins, and have been implicated in a variety of biologic processes involving cell-cell and cell-matrix interactions, including fertilization, muscle development, and neurogenesis. This p…	biological process|cell adhesion|IEA|GO:0007155|GOA|na//molecular function|hydrolase activity|IEA|GO:0016787|GOA|na//cellular component|integral to membrane|NAS|GO:0016021|GOA|11814695//molecular function|metalloendopeptidase activity|IEA|GO:0004222|GOA|11814695//molecular function|metalloendopeptidase activity|NAS|GO:0004222|GOA|11814695//molecular function|protein binding|IEA|GO:0005515|GOA|na/…
Hs.11449	AGI_HUM1_OLIGO_A_23_P212539	DKFZP564O123 protein	DKFZP564O123	||DKFZP564O123||DKFZP564O123 protein||	25978	AK002165	NP_054762	3	3p12.1
Hs.8182	AGI_HUM1_OLIGO_A_23_P147914	S100 calcium binding protein A16	S100A16	||S100A16||S100 calcium binding protein A16||	140576	BQ920362	NP_525127	1	1q21		molecular function|calcium ion binding|IEA|GO:0005509|GOA|na
Hs.2490	AGI_HUM1_OLIGO_A_23_P202978	caspase 1, apoptosis-related cysteine protease (interleukin 1, beta, convertase)	CASP1	||IL1BC||CASP1||ICE||IL1B-convertase||3.4.22.36||P45||interleukin 1-beta convertase||caspase 1 isoform delta||interleukin 1-B converting enzyme||caspase 1 isoform epsilon||caspase 1 isoform alpha precursor||caspase 1 isoform gamma precursor||caspase 1 isoform beta precursor||caspase 1, apoptosis-related cysteine protease (interleukin 1, beta, convertase)||	834	NM_033292	NP_150637	11	11q23	This gene encodes a protein which is a member of the cysteine-aspartic acid protease (caspase) family. Sequential activation of caspases plays a central role in the execution-phase of cell apoptosis. Caspases exist as inactive proenzymes which undergo proteolytic processing at conserved aspartic residues to produce 2 subunits, large and small, that dimerize to form the active enzyme. This gene wa…	molecular function|caspase activator activity|TAS|GO:0008656|GOA|10799503//molecular function|caspase activity|TAS|GO:0030693|GOA|10353249//molecular function|cysteine-type peptidase activity|IEA|GO:0008234|GOA|na//molecular function|hydrolase activity|IEA|GO:0016787|GOA|na//cellular component|intracellular|IEA|GO:0005622|GOA|na//biological process|positive regulation of I-kappaB kinase/NF-kappaB…		thiol protease that cleaves il-1 beta between an asp and an ala, releasing the mature cytokine which is involved in a variety of inflammatory processes. specifically inhibited by the cowpox virus crma protein.	cytoplasmic.
Hs.435051	AGI_HUM1_OLIGO_A_23_P89941	cyclin-dependent kinase inhibitor 2D (p19, inhibits CDK4)	CDKN2D	||CDKN2D||p19-INK4D||p19(INK4D)||CDK inhibitor p19INK4d||inhibitor of cyclin-dependent kinase 4d||cyclin-dependent kinase 4 inhibitor D p19||cell cycle inhibitor, Nur77 associating protein||cyclin-dependent kinase inhibitor 2D (p19, inhibits CDK4)||	1032	NM_001800	NP_524145	19	19p13	The protein encoded by this gene is a member of the INK4 family of cyclin-dependent kinase inhibitors. This protein has been shown to form a stable complex with CDK4 or CDK6, and prevent the activation of the CDK kinases, thus function as a cell growth regulator that controls cell cycle G1 progression. The abundance of the transcript of this gene was found to oscillate in a cell-cycle dependent m…	biological process|cell cycle|IEA|GO:0007049|GOA|na//biological process|cell cycle arrest|TAS|GO:0007050|GOA|7739547//molecular function|cyclin-dependent protein kinase inhibitor activity|TAS|GO:0004861|GOA|7739547//cellular component|cytoplasm|TAS|GO:0005737|GOA|8741839//biological process|negative regulation of cell cycle|IEA|GO:0045786|GOA|na//biological process|negative regulation of cell pro…		interacts strongly with cdk4 and cdk6.
Hs.272794	AGI_HUM1_OLIGO_A_23_P433	hypothetical protein FLJ20340	LAX	||LAX||hypothetical protein FLJ20340||	54900	AK000347	NP_060243	1	1q32.1
Hs.511944	AGI_HUM1_OLIGO_A_23_P257242	KIAA0922 protein	KIAA0922	||KIAA0922||DKFZp586H1322||KIAA0922 protein||	23240	NM_015196	NP_056011	4	4q31.3
Hs.370457	AGI_HUM1_OLIGO_A_23_P117037	cervical cancer 1 protooncogene	HCCR1	||HCCR-2||HCCR1||DKFZp586A011||regulator of TP53||cervical cancer 1 protooncogene||cervical cancer 1 protooncogene protein p40||	25875	AK123080	NP_056231	12	12q13.13
Hs.287472	AGI_HUM1_OLIGO_A_23_P124417	BUB1 budding uninhibited by benzimidazoles 1 homolog (yeast)	BUB1	||BUB1||hBUB1||BUB1L||putative serine/threonine-protein kinase||MITOTIC CHECKPOINT GENE BUB1||BUB1, S. CEREVISIAE, HOMOLOG OF||budding uninhibited by benzimidazoles 1 (yeast homolog)||BUB1 budding uninhibited by benzimidazoles 1 homolog (yeast)||BUDDING UNINHIBITED BY BENZIMIDAZOLES 1, S. CEREVISIAE, HOMOLOG OF||	699	AF053305	NP_004327	2	2q14		molecular function|ATP binding|IEA|GO:0005524|GOA|na//biological process|cell cycle|IEA|GO:0007049|GOA|na//cellular component|kinetochore|TAS|GO:0000776|GOA|9660858//biological process|mitosis|IEA|GO:0007067|GOA|na//biological process|mitotic spindle checkpoint|TAS|GO:0007094|GOA|9790499//cellular component|nucleus|IEA|GO:0005634|GOA|na//biological process|protein amino acid phosphorylation|IEA|G…		involved in cell cycle checkpoint enforcement. can interact and phosphorylate bub3.	nuclear in interphase cells. kinetochore localization is required for normal mitotic timing and checkpoint response to spindle damage (by similarity).
Hs.449601	AGI_HUM1_OLIGO_A_23_P112957	immunoglobulin lambda joining 3	IGLJ3	||||IGLJ3||immunoglobulin lambda joining 3||	28831; 3538; 96610	BX641141		22	22q11.1-q11.2
Hs.396783	AGI_HUM1_OLIGO_A_23_P152593	solute carrier family 9 (sodium/hydrogen exchanger), isoform 3 regulator 1	SLC9A3R1	||EBP50||NHERF||SLC9A3R1||ERM-BINDING PHOSPHOPROTEIN, 50-KD||SODIUM/HYDROGEN EXCHANGER, REGULATORY FACTOR OF||SOLUTE CARRIER FAMILY 9, ISOFORM A3, REGULATORY FACTOR 1||solute carrier family 9 (sodium/hydrogen exchanger), isoform 3 regulator 1||solute carrier family 9 (sodium/hydrogen exchanger), isoform 3 regulatory factor 1||	9368	BX648303	NP_004243	17	17q25.2	Members of the ezrin (VIL2; MIM 123900)-radixin (RDX; MIM 179410)-moesin (MSN; MIM 309845) (ERM) protein family are highly concentrated in the apical aspect of polarized epithelial cells. These cells are studded with microvilli containing bundles of actin filaments, which must attach to the membrane to assemble and maintain the microvilli. The ERM proteins, together with merlin, the NF2 (MIM 6073…	biological process|Wnt receptor signaling pathway|IEA|GO:0016055|GOA|na//cellular component|actin cytoskeleton|TAS|GO:0015629|GOA|9430655//molecular function|protein binding|IPI|GO:0005515|GOA|12471024//biological process|protein complex assembly|TAS|GO:0006461|GOA|9430655
Hs.15476	AGI_HUM1_OLIGO_A_23_P19532	differentially expressed in FDCP 6 homolog (mouse)	DEF6	||DEF6||differentially expressed in FDCP 6 homolog (mouse)||	50619	AY241694	NP_071330	6	6p21.33-p21.1		molecular function|calcium ion binding|IEA|GO:0005509|GOA|na
Hs.446534	AGI_HUM1_OLIGO_A_23_P32294	chromosome 9 open reading frame 10	C9orf10	||KIAA0183||C9orf10||C9orf10 protein||chromosome 9 open reading frame 10||	23196	NM_014612	NP_055427	9	9q22.32
Hs.209983	AGI_HUM1_OLIGO_A_23_P200866	stathmin 1/oncoprotein 18	STMN1	||prosolin||STMN1||Lag||metablastin||SMN||PP17||OP18||PP19||LAP18||phosphoprotein 19||Pr22 protein||stathmin 1/oncoprotein 18||LEUKEMIA-ASSOCIATED PHOSPHOPROTEIN p18||	3925	BX647885	NP_981946	1	1p36.1-p35	This gene belongs to the stathmin family of genes. It encodes a ubiquitous cytosolic phosphoprotein proposed to function as an intracellular relay integrating regulatory signals of the cellular environment. The encoded protein is involved in the regulation of the microtubule filament system by destabilizing microtubules. It prevents assembly and promotes disassembly of microtubules. Alternatively…	biological process|cell growth and/or maintenance|TAS|GO:0008151|GOA|8003023//cellular component|cytosol|NR|GO:0005829|GOA|na//biological process|intracellular signaling cascade|TAS|GO:0007242|GOA|2917975//molecular function|signal transducer activity|TAS|GO:0004871|GOA|2917975,8003023		involved in the regulation of the microtubule (mt) filament system by destabilizing microtubules. it prevents assembly and promotes disassembly of microtubules.	cytoplasmic.
Hs.147568	AGI_HUM1_OLIGO_A_23_P94546	G kinase anchoring protein 1	GKAP1	||GKAP1||G kinase anchoring protein 1||	80318	AK026487	NP_079487	9	9q22.1		cellular component|Golgi apparatus|ISS|GO:0005794|GOA|na//molecular function|kinase activity|IEA|GO:0016301|GOA|na//molecular function|protein binding|ISS|GO:0005515|GOA|na//biological process|signal transduction|ISS|GO:0007165|GOA|na
Hs.114408	AGI_HUM1_OLIGO_A_23_P85903	toll-like receptor 5	TLR5	||TLR5||TIL3||toll-like receptor 5||TOLL/INTERLEUKIN 1 RECEPTOR-LIKE 5||Toll/interleukin-1 receptor-like protein 3||	7100	AF051151	NP_003259	1	1q41-q42	The protein encoded by this gene is a member of the Toll-like receptor (TLR) family which plays a fundamental role in pathogen recognition and activation of innate immunity. TLRs are highly conserved from Drosophila to humans and share structural and functional similarities. They recognize pathogen-associated molecular patterns (PAMPs) that are expressed on infectious agents, and mediate the prod…	biological process|immune response|IEA|GO:0006955|GOA|na//biological process|inflammatory response|IEA|GO:0006954|GOA|na//cellular component|integral to membrane|IEA|GO:0016021|GOA|na//molecular function|transmembrane receptor activity|IEA|GO:0004888|GOA|na		participates in the innate immune response to microbial agents. mediates detection of bacterial flagellins. acts via myd88 and traf6, leading to nf-kappa-b activation, cytokine secretion and the inflammatory response.	type i membrane protein (by similarity).
Hs.147868	AGI_HUM1_OLIGO_A_23_P145175	zinc finger protein 318	ZNF318	||HRIHFB2436||ZFP318||ZNF318||endocrine regulator||zinc finger protein 318||	24149	AK027061	NP_055160	6	6pter-p12.1		molecular function|nucleic acid binding|IEA|GO:0003676|GOA|na//cellular component|nucleus|IEA|GO:0005634|GOA|na//molecular function|zinc ion binding|IEA|GO:0008270|GOA|na
Hs.283690	AGI_HUM1_OLIGO_A_23_P259413	hypothetical protein H41	H41	||H41||hypothetical protein H41||	55573	AK096865	NP_060018	3	3q22.1		biological process|cell proliferation|NAS|GO:0008283|GOA|10497265//cellular component|cellular_component unknown|ND|GO:0008372|GOA|10497265//molecular function|molecular_function unknown|ND|GO:0005554|GOA|10497265
Hs.99853	AGI_HUM1_OLIGO_A_23_P78888	fibrillarin	FBL	||fibrillarin||RNU3IP1||FBL||FLRN||34-kD nucleolar scleroderma antigen||RNA, U3 small nucleolar interacting protein 1||	2091	BG324446	NP_001427	19	19q13.1	This gene product is a component of a nucleolar small nuclear ribonucleoprotein (snRNP) particle thought to participate in the first step in processing preribosomal RNA. It is associated with the U3, U8, and U13 small nuclear RNAs and is located in the dense fibrillar component (DFC) of the nucleolus. The encoded protein contains an N-terminal repetitive domain that is rich in glycine and arginin…	molecular function|RNA binding|TAS|GO:0003723|GOA|1846968//cellular component|nucleus|IEA|GO:0005634|GOA|na//biological process|rRNA processing|TAS|GO:0006364|GOA|1846968//cellular component|ribonucleoprotein complex|IEA|GO:0030529|GOA|na		fibrillarin is a component of a nucleolar small nuclear ribonucleoprotein particle thought to participate in the first step in processing preribosomal rna. it is associated with the u3, u8 and u13 small nuclear rnas.	nuclear; fibrillar region of the nucleolus.
Hs.105547	AGI_HUM1_OLIGO_A_23_P146565	neural proliferation, differentiation and control, 1	NPDC1	||NPDC1||CAB1, YEAST, HOMOLOG OF||neural proliferation, differentiation and control, 1||NEURAL PROLIFERATION, DIFFERENTIATION, AND CONTROL PROTEIN 1||	56654	AK054950	NP_056207	9	9q34.3		cellular component|integral to membrane|IEA|GO:0016021|GOA|na
Hs.75238	AGI_HUM1_OLIGO_A_23_P57306	chromatin assembly factor 1, subunit B (p60)	CHAF1B	||CHAF1B||CAF-IP60||MPP7||CAF1P60||MPHOSPH7||CAF1A||M-phase phosphoprotein 7||CAF-1 subunit B||CAF-I 60 kDa subunit||CHROMATIN ASSEMBLY FACTOR I, p60 SUBUNIT||chromatin assembly factor 1 subunit B||CHROMATIN ASSEMBLY FACTOR I, SUBUNIT B||chromatin assembly factor I p60 subunit||chromatin assembly factor 1, subunit B (p60)||	8208	NM_005441	NP_005432	21	21q22.13	Chromatin assembly factor I (CAF-I) is required for the assembly of histone octamers onto newly-replicated DNA. CAF-I is composed of three protein subunits, p50, p60, and p150. The protein encoded by this gene corresponds to the p60 subunit and is required for chromatin assembly after replication. The encoded protein is differentially phosphorylated in a cell cycle-dependent manner. In addition, …	biological process|DNA repair|IEA|GO:0006281|GOA|na//biological process|DNA replication|IEA|GO:0006260|GOA|na//biological process|DNA replication-dependent nucleosome assembly|TAS|GO:0006335|GOA|7600578//biological process|G-protein coupled receptor prote		complex that is thought to mediate chromatin assembly in dna replication and dna repair. assembles histone octamers onto replicating dna in vitro. caf-1 performs the first step of the nucleosome assembly process, bringing newly synthesized histones h3 and h4 to replicating dna; histones h2a/h2b can bind to this chromatin precursor subsequent to dna replication to complete the histone octamer. the…	nuclear; dna replication foci. cytoplasmic in m phase.
Hs.1330	AGI_HUM1_OLIGO_A_23_P62406	coagulation factor IX (plasma thromboplastic component, Christmas disease, hemophilia B)	F9	||3.4.21.22||F9||HEMB||FIX||Christmas factor||Factor 9||PLASMA THROMBOPLASTIN COMPONENT||FACTOR IX DEFICIENCY||PTC COAGULATION FACTOR IX||Coagulation factor IX (plasma thromboplastic component)||coagulation factor IX (plasma thromboplastic component, Christmas disease, hemophilia B)||	2158	NM_000133	NP_000124	X	Xq27.1-q27.2	This gene encodes vitamin K-dependent coagulation factor IX that circulates in the blood as an inactive zymogen. This factor is converted to an active form by factor XIa, which excises the activation peptide and thus generates a heavy chain and a light chain held together by one or more disulfide bonds. The role of this activated factor IX in the blood coagulation cascade is to activate factor X …	biological process|blood coagulation|TAS|GO:0007596|GOA|2472424//molecular function|calcium ion binding|IEA|GO:0005509|GOA|na//molecular function|chymotrypsin activity|IEA|GO:0004263|GOA|na//molecular function|coagulation factor IXa activity|TAS|GO:0003803|GOA|2472424//cellular component|extracellular|NAS|GO:0005576|GOA|14718574//molecular function|hydrolase activity|IEA|GO:0016787|GOA|na//biolog…		factor ix is a vitamin k-dependent plasma protein that participates in the intrinsic pathway of blood coagulation by converting factor x to its active form in the presence of ca(2+) ions, phospholipids, and factor viiia.	secreted.
Hs.19561	AGI_HUM1_OLIGO_A_23_P108303	NADH dehydrogenase (ubiquinone) 1 alpha subcomplex, 7, 14.5kDa	NDUFA7	||NDUFA7||NADH-UBIQUINONE OXIDOREDUCTASE 1 ALPHA SUBCOMPLEX, 7||NADH dehydrogenase (ubiquinone) 1 alpha subcomplex, 7, 14.5kDa||NADH dehydrogenase (ubiquinone) 1 alpha subcomplex, 7 (14.5kD, B14.5a)||	4701	BM545518	NP_004992	19	19p13.2		molecular function|NADH dehydrogenase (ubiquinone) activity|TAS|GO:0008137|GOA|9878551//molecular function|NADH dehydrogenase activity|IEA|GO:0003954|GOA|na//cellular component|membrane fraction|NR|GO:0005624|GOA|na//cellular component|mitochondrion|IEA|GO:0005739|GOA|na//molecular function|oxidoreductase activity|IEA|GO:0016491|GOA|na		transfer of electrons from nadh to the respiratory chain. the immediate electron acceptor for the enzyme is believed to be ubiquinone.	mitochondrial inner membrane; matrix side.
Hs.432605	AGI_HUM1_OLIGO_A_23_P123645	UDP-glucose ceramide glucosyltransferase	UGCG	||2.4.1.80||GCS||UGCG||glucosylceramide synthase||UDP-glucose ceramide glucosyltransferase||	7357	AJ420423	NP_003349	9	9q31	Glycosphingolipids (GSLs) are a group of membrane components that contain lipid and sugar moieties. They are present in essentially all animal cells and are believed to have important roles in various cellular processes. UDP-glucose ceramide glucosyltransferase catalyzes the first glycosylation step in glycosphingolipid biosynthesis. The product, glucosylceramide, is the core structure of more th…	molecular function|ceramide glucosyltransferase activity|TAS|GO:0008120|GOA|8643456//cellular component|endoplasmic reticulum|IEA|GO:0005783|GOA|na//biological process|epidermis development|TAS|GO:0008544|GOA|9545298//cellular component|extracellular space|NR|GO:0005615|GOA|na//biological process|glucosylceramide biosynthesis|TAS|GO:0006679|GOA|8643456//biological process|glycosphingolipid biosyn…		may serve as a "flippase" as well as a glucosyltransferase that transfers glucose to ceramide.	integral membrane protein. endoplasmic reticulum.
Hs.9851	AGI_HUM1_OLIGO_A_23_P78053	C/EBP-induced protein	LOC81558	||LOC81558||C/EBP-induced protein||	81558	NM_030802	NP_110429	17	17q21.33
Hs.463110	AGI_HUM1_OLIGO_A_23_P12562	annexin A8	ANXA8	||ANX8||ANXA8||annexin VIII||annexin A8||	244	BC004376	NP_001621	10	10q11.2	Annexin VIII belong to the family of Ca (2+) dependent phospholipid binding proteins (annexins), and has a high 56% identity to annexin V (vascular anticoagulant-alpha). It was initially isolated as 2.2 kb vascular anticoagulant-beta transcript from human placenta, a Ca (2+) dependent phospholipid binding protein that inhibits coagulation and phospholipase A2 activity. However, the fact that anne…	biological process|blood coagulation|IEA|GO:0007596|GOA|na//molecular function|calcium ion binding|NR|GO:0005509|GOA|na//molecular function|calcium-dependent phospholipid binding|IEA|GO:0005544|GOA|na//biological process|negative regulation of coagulation|IEA|GO:0050819|GOA|na		this protein is an anticoagulant protein that acts as an indirect inhibitor of the thromboplastin-specific complex, which is involved in the blood coagulation cascade.
Hs.381219	AGI_HUM1_OLIGO_A_23_P253192	ribosomal protein L15	RPL15	||RPYL10||RPL15||RPLY10||EC45||RPL10||ribosomal protein L15||60S ribosomal protein L15||	6138	NM_002948	NP_002939	3	3p24.1	Ribosomes, the organelles that catalyze protein synthesis, consist of a small 40S subunit and a large 60S subunit. Together these subunits are composed of 4 RNA species and approximately 80 structurally distinct proteins. This gene encodes a ribosomal protein that is a component of the 60S subunit. The protein belongs to the L15E family of ribosomal proteins. It is located in the cytoplasm. This …	biological process|protein biosynthesis|IEA|GO:0006412|GOA|na//cellular component|ribosome|IEA|GO:0005840|GOA|na//molecular function|structural constituent of ribosome|IEA|GO:0003735|GOA|na
Hs.89626	AGI_HUM1_OLIGO_A_23_P2271	parathyroid hormone-like hormone	PTHLH	||PTHLH||PLP||PTHRP||MGC14611||HHM||osteostatin||PTH-related protein||parathyroid-like protein||parathyroid hormone-like hormone||parathyroid hormone-like protein||parathyroid hormone-related protein||parathyroid hormone-like related protein||PTHR, FORMERLY HUMORAL HYPERCALCEMIA OF MALIGNANCY||parathyroid hormone-like hormone isoform 2 preproprotein||parathyroid hormone-like hormone isoform 1 pre…	5744	J03580	NP_945317	12	12p12.1-p11.2	The protein encoded by this gene is a member of the parathyroid hormone family. This hormone regulates endochondral bone development and epithelial-mesenchymal interactions during the formation of the mammary glands and teeth. This hormone is involved in lactation possibly by regulating the mobilization and transfer of calcium to the milk. The receptor of this hormone, PTHR1, is responsible for m…	biological process|cAMP metabolism|TAS|GO:0046058|GOA|2549037//biological process|cell-cell signaling|TAS|GO:0007267|GOA|2549037//cellular component|cytoplasm|TAS|GO:0005737|GOA|10803599//biological process|epidermis development|TAS|GO:0008544|GOA|8058749//cellular component|extracellular space|TAS|GO:0005615|GOA|8641188//molecular function|hormone activity|TAS|GO:0005179|GOA|2708388//biological …		osteostatin is a potent inhibitor of osteoclastic bone resorption.	cytoplasmic, nuclear and secreted.
Hs.411490	AGI_HUM1_OLIGO_A_23_P12257	family with sequence similarity 36, member A	FAM36A	||FAM36A||family with sequence similarity 36, member A||	116228	AF448858	NP_932342	1	1q44
Hs.306777	AGI_HUM1_OLIGO_A_23_P129824	gasdermin-like	GSDML	||||GSDML||gasdermin-like||	55876; 94103	BX647700	NP_061000	17	17q21.2
Hs.46680	AGI_HUM1_OLIGO_A_23_P43071	CGI-12 protein	CGI-12	||CGI-12||CGI-12 protein||	51001	NM_015942	NP_057026	8	8q22.1
Hs.119192	AGI_HUM1_OLIGO_A_23_P133147	H2A histone family, member Z	H2AFZ	||H2AFZ||H2AZ histone||H2A histone family, member Z||	3015	AK056803	NP_002097	4	4q24	Histones are basic nuclear proteins that are responsible for the nucleosome structure of the chromosomal fiber in eukaryotes. Nucleosomes consist of approximately 146 bp of DNA wrapped around a histone octamer composed of pairs of each of the four core histones (H2A, H2B, H3, and H4). The chromatin fiber is further compacted through the interaction of a linker histone, H1, with the DNA between th…	molecular function|DNA binding|NAS|GO:0003677|GOA|3344202//cellular component|chromosome|IEA|GO:0005694|GOA|na//biological process|chromosome organization and biogenesis (sensu Eukarya)|NAS|GO:0007001|GOA|na//cellular component|nucleosome|NAS|GO:0000786|GOA|na//biological process|nucleosome assembly|NAS|GO:0006334|GOA|3344202//cellular component|nucleus|IEA|GO:0005634|GOA|na		variant histones h2a are synthesized throughout the cell cycle and are very different from classical s-phase regulated h2a. the exact function of variant histones h2a is not known.	nuclear.
Hs.449009	AGI_HUM1_OLIGO_A_23_P86089	von Willebrand factor A domain-related protein	WARP	||WARP||von Willebrand factor A domain-related protein||	64856	AL137722	NP_954572	1	1p36.33
Hs.289271	AGI_HUM1_OLIGO_A_23_P32384	cytochrome c-1	CYC1	||CYC1||cytochrome c-1||CYTOCHROME C1||	1537	BF569085	NP_001907	8	8q24.3		biological process|electron transport|IEA|GO:0006118|GOA|na//molecular function|electron transporter, transferring electrons from CoQH2-cytochrome c reductase complex and cytochrome c oxidase complex activity|TAS|GO:0045155|GOA|2536365//molecular function|heme binding|IEA|GO:0020037|GOA|na//cellular component|integral to membrane|IEA|GO:0016021|GOA|na//cellular component|mitochondrial electron tr…		this is the heme-containing component of the cytochrome b-c1 complex, which accepts electrons from rieske protein and transfers electrons to cytochrome c in the mitochondrial respiratory chain.	mitochondrial intermembrane space.
Hs.112318	AGI_HUM1_OLIGO_A_23_P93844	translocase of outer mitochondrial membrane 7 homolog (yeast)	TOMM7	||TOM7||TOMM7||translocase of outer mitochondrial membrane 7 homolog (yeast)||TRANSLOCASE OF OUTER MITOCHONDRIAL MEMBRANE 7, YEAST, HOMOLOG OF||	54543	BG473946	NP_061932	7	7p15.3	TOM7 is a small regulatory component of the translocase of the outer mitochondrial membrane (TOM), a general import pore complex that translocates preproteins into mitochondria.[supplied by OMIM]	cellular component|integral to membrane|IEA|GO:0016021|GOA|na//cellular component|mitochondrion|IEA|GO:0005739|GOA|na//cellular component|outer membrane|IEA|GO:0019867|GOA|na//biological process|protein transport|IEA|GO:0015031|GOA|na
Hs.183617	AGI_HUM1_OLIGO_A_23_P134854	claudin 23	CLDN23	||CLDN23||claudin 23||	137075	BC016047	NP_919260	8	8p23.1		cellular component|integral to membrane|IEA|GO:0016021|GOA|na//molecular function|structural molecule activity|IEA|GO:0005198|GOA|na//cellular component|tight junction|IEA|GO:0005923|GOA|na
Hs.90693	AGI_HUM1_OLIGO_A_23_P145619	replication initiator 1	REPIN1	||||REPIN1||replication initiator 1||	29803; 285971	NM_013400	NP_055189	7	7q36.1		molecular function|DNA binding|TAS|GO:0003677|GOA|10606657//biological process|DNA replication|TAS|GO:0006260|GOA|10606657//cellular component|nuclear origin of replication recognition complex|TAS|GO:0005664|GOA|10606657//molecular function|nucleic acid binding|IEA|GO:0003676|GOA|na//cellular component|nucleus|IEA|GO:0005634|GOA|na//molecular function|zinc ion binding|IEA|GO:0008270|GOA|na
Hs.1832	AGI_HUM1_OLIGO_A_23_P256470	neuropeptide Y	NPY	||NPY||neuropeptide Y||Y NEUROPEPTIDE||	4852	BF680552	NP_000896	7	7p15.1		molecular function|G-protein coupled receptor activity|TAS|GO:0004930|GOA|1321422//biological process|G-protein signaling, coupled to cyclic nucleotide second messenger|TAS|GO:0007187|GOA|8132547//molecular function|calcium channel regulator activity|TAS|		npy is implicated in the control of feeding and in secretion of gonadotrophin-release hormone.	secreted.
Hs.376347	AGI_HUM1_OLIGO_A_23_P159907	melanoma antigen, family D, 4	MAGED4	||MAGED4||melanoma antigen, family D, 4||	81557	AB040529	NP_803881	X		This gene is related to members of the MAGED gene family, in terms of the sequence similarity and the chromosome location. This gene is expressed only in brain and ovary among normal tissues, and two transcript variants of this gene are specifically expressed in glioma cells among cancer cells. This gene and the other MAGED genes are clustered on chromosome Xp11. Multiple alternatively spliced tr…
Hs.179718	AGI_HUM1_OLIGO_A_23_P143184	v-myb myeloblastosis viral oncogene homolog (avian)-like 2	MYBL2	||MYBL2||MGC15600||MYB-RELATED GENE BMYB||MYB-related protein B||v-myb myeloblastosis viral oncogene homolog (avian)-like 2||v-myb avian myeloblastosis viral oncogene homolog-like 2||	4605	BX647151	NP_002457	20	20q13.1	The protein encoded by this gene, a member of the MYB family of transcription factor genes, is a nuclear protein involved in cell cycle progression. The encoded protein is phosphorylated by cyclin A/cyclin-dependent kinase 2 during the S-phase of the cell cycle and possesses both activator and repressor activities. It has been shown to activate the cell division cycle 2, cyclin D1, and insulin-li…	biological process|anti-apoptosis|NR|GO:0006916|GOA|na//cellular component|chromatin|NR|GO:0000785|GOA|na//biological process|development|NR|GO:0007275|GOA|na//cellular component|nucleus|IEA|GO:0005634|GOA|na//biological process|regulation of cell cycle|NR|GO:0000074|GOA|8812502//biological process|regulation of transcription, DNA-dependent|IEA|GO:0006355|GOA|na//molecular function|transcription …		transcription factor involved in the regulation of cell survival, proliferation, and differentiation. transactivates the expression of the clu gene.	nuclear.
Hs.82285	AGI_HUM1_OLIGO_A_23_P80098	phosphoribosylglycinamide formyltransferase, phosphoribosylglycinamide synthetase, phosphoribosylaminoimidazole synthetase	GART	||PRGS||GART||6.3.4.13||PAIS||MGC47764||GARS||2.1.2.2||AIRS||GARTF||6.3.3.1||PGFT||GLYCINAMIDE RIBONUCLEOTIDE TRANSFORMYLASE||GART GLYCINAMIDE PHOSPHORIBOSYLTRANSFERASE||GLYCINAMIDE RIBONUCLEOTIDE SYNTHETASE||GLYCINAMIDE PHOSPHORIBOSYL SYNTHETASE||PHOSPHORIBOSYLGLYCINAMIDE FORMYLTRANSFERASE/PHOSPHORIBOSYLGLYCINAMIDE SYNTHETASE/PHOSPHORIBOSYLAMINOIMIDAZOLE SYNTHETASE||trifunctional purine biosynth…	2618	BC068438	NP_780294	21	21q22.1	The protein encoded by this gene is a trifunctional polypeptide. It has phosphoribosylglycinamide formyltransferase, phosphoribosylglycinamide synthetase, phosphoribosylaminoimidazole synthetase activity which is required for de novo purine biosynthesis. This enzyme is highly conserved in vertebrates. Alternative splicing of this gene results in two transcript variants encoding different isoforms.	biological process|'de novo' IMP biosynthesis|IEA|GO:0006189|GOA|na//biological process|biosynthesis|IEA|GO:0009058|GOA|na//molecular function|catalytic activity|IEA|GO:0003824|GOA|na//cellular component|cytoplasm|IEA|GO:0005737|GOA|na//molecular function|ligase activity|IEA|GO:0016874|GOA|na//molecular function|phosphoribosylamine-glycine ligase activity|IEA|GO:0004637|GOA|na//molecular function…
Hs.95549	AGI_HUM1_OLIGO_A_23_P132910	RNA-binding protein	FLJ20273	||FLJ20273||RNA-binding protein||	54502	BC071585	NP_061900	4	4p13-p12
Hs.131727	AGI_HUM1_OLIGO_A_23_P53856	phosphonoformate immuno-associated protein 5	PFAAP5	||PFAAP5||CG005||protein from BCRA2 region||phosphonoformate immuno-associated protein 5||	10443	AL049783	NP_055702	13	13q12-q13		biological process|biological_process unknown|ND|GO:0000004|GOA|na//cellular component|cellular_component unknown|ND|GO:0008372|GOA|na//molecular function|molecular_function unknown|ND|GO:0005554|GOA|na
Hs.26102	AGI_HUM1_OLIGO_A_23_P134755	trichorhinophalangeal syndrome I	TRPS1	||GC79||TRPS1||TRPS1 GENE||trichorhinophalangeal syndrome I||zinc finger transcription factor TRPS1||	7227	NM_014112	NP_054831	8	8q24.12		cellular component|nucleus|IEA|GO:0005634|GOA|na//biological process|regulation of transcription, DNA-dependent|IEA|GO:0006355|GOA|na//molecular function|transcription factor activity|IEA|GO:0003700|GOA|na//molecular function|zinc ion binding|IEA|GO:0008270|GOA|na
Hs.149620	AGI_HUM1_OLIGO_A_23_P214950	PERP, TP53 apoptosis effector	PERP	||PERP||PERP, TP53 apoptosis effector||	64065	AL832743	NP_071404	6	6q24
Hs.212088	AGI_HUM1_OLIGO_A_23_P8834	epoxide hydrolase 2, cytoplasmic	EPHX2	||EPHX2||3.3.2.3||EPOXIDE HYDROLASE 2, CYTOSOLIC||epoxide hydrolase 2, cytoplasmic||	2053	AK094393	NP_001970	8	8p21-p12		biological process|aromatic compound metabolism|IEA|GO:0006725|GOA|na//biological process|calcium ion homeostasis|NAS|GO:0006874|GOA|10862610//cellular component|cytosol|NAS|GO:0005829|GOA|10862610//biological process|drug metabolism|NAS|GO:0017144|GOA|10		this enzyme acts on epoxides (alkene oxides, oxiranes) and arene oxides. plays a role in xenobiotic metabolism by degrading potential toxic epoxides. also determines steady-state levels of physiological mediators.	cytoplasmic and peroxisomal.
Hs.404741	AGI_HUM1_OLIGO_A_23_P42718	nuclear factor (erythroid-derived 2)-like 3	NFE2L3	||NFE2L3||NRF3||NF-E2-related factor 3||NFE2-RELATED FACTOR 3||NUCLEAR FACTOR ERYTHROID 2-LIKE 3||nuclear factor (erythroid-derived 2)-like 3||	9603	NM_004289	NP_004280	7	7p15-p14		cellular component|nucleus|NR|GO:0005634|GOA|na//biological process|regulation of transcription, DNA-dependent|IEA|GO:0006355|GOA|na//molecular function|transcription coactivator activity|TAS|GO:0003713|GOA|10037736//molecular function|transcription factor activity|TAS|GO:0003700|GOA|10037736//biological process|transcription from Pol II promoter|TAS|GO:0006366|GOA|10037736
Hs.202687	AGI_HUM1_OLIGO_A_23_P112564	potassium voltage-gated channel, Shal-related subfamily, member 2	KCND2	||KIAA1044||RK5||KCND2||voltage-sensitive potassium channel||voltage-gated potassium channel Kv4.2||potassium voltage-gated channel, Shal-related subfamily, member 2||	3751	AB028967	NP_036413	7	7q31	Voltage-gated potassium (Kv) channels represent the most complex class of voltage-gated ion channels from both functional and structural standpoints. Their diverse functions include regulating neurotransmitter release, heart rate, insulin secretion, neuronal excitability, epithelial electrolyte transport, smooth muscle contraction, and cell volume. Four sequence-related potassium channel genes - …	biological process|cation transport|IEA|GO:0006812|GOA|na//cellular component|integral to membrane|IEA|GO:0016021|GOA|na//biological process|potassium ion transport|IEA|GO:0006813|GOA|na//molecular function|voltage-gated potassium channel activity|IEA|GO:0005249|GOA|na//cellular component|voltage-gated potassium channel complex|IEA|GO:0008076|GOA|na
Hs.173911	AGI_HUM1_OLIGO_A_23_P208049	zinc finger protein 24 (KOX 17)	ZNF24	||RSG-A||ZNF191||KOX17||ZNF24||zinc finger protein 191||zinc finger protein 24 (KOX 17)||	7572	NM_006965	NP_008896	18	18q12		biological process|negative regulation of transcription|IDA|GO:0016481|GOA|10585455//cellular component|nucleus|IC|GO:0005634|GOA|10585455//biological process|regulation of transcription, DNA-dependent|IEA|GO:0006355|GOA|na//molecular function|transcription factor activity|IEA|GO:0003700|GOA|na//molecular function|transcriptional repressor activity|IDA|GO:0016564|GOA|10585455//molecular function|…		may function as a transcription factor. seems to repress transcription.	nuclear (potential).
Hs.419998	AGI_HUM1_OLIGO_A_23_P145541	KIAA0274	KIAA0274	||dJ249I4.1||KIAA0274||hSac3||Sac domain-containing inositol phosphatase 3||	9896	NM_014845	NP_055660	6	6q21
Hs.82389	AGI_HUM1_OLIGO_A_23_P162106	mitochondrial ribosomal protein L48	MRPL48	||MRPL48||mitochondrial ribosomal protein L48||	51642	AF151876	NP_057139	11	11q13.3	Mammalian mitochondrial ribosomal proteins are encoded by nuclear genes and help in protein synthesis within the mitochondrion. Mitochondrial ribosomes (mitoribosomes) consist of a small 28S subunit and a large 39S subunit. They have an estimated 75% protein to rRNA composition compared to prokaryotic ribosomes, where this ratio is reversed. Another difference between mammalian mitoribosomes and …
Hs.197063	AGI_HUM1_OLIGO_A_23_P211835	angiotensin II receptor, type 1	AGTR1	||HAT1R||AG2S||AGTR1||AT1B||AT2R1A||AT2R1B||AGTR1B||ANGIOTENSIN RECEPTOR 1A||AGTR1A ANGIOTENSIN RECEPTOR 1B||type-1B angiotensin II receptor||angiotensin II receptor, type 1||ANGIOTENSIN II RECEPTOR, VASCULAR TYPE 1||	185	NM_031850	NP_114438	3	3q21-q25	Angiotensin II is a potent vasopressor hormone and a primary regulator of aldosterone secretion. It is an important effector controlling blood pressure and volume in the cardiovascular system. It acts through at least two types of receptors. This gene encodes the type 1 receptor which is thought to mediate the major cardiovascular effects of angiotensin II. AGTR1 may play role in the generation o…	biological process|G-protein coupled receptor protein signaling pathway|NAS|GO:0007186|GOA|8135787//molecular function|angiotensin type II receptor activity|NAS|GO:0004945|GOA|8135787//molecular function|angiotensin type II receptor activity|TAS|GO:0004945|GOA|8135787//biological process|circulation|NR|GO:0008015|GOA|8135787//biological process|cytosolic calcium ion concentration elevation|TAS|GO…		receptor for angiotensin ii. mediates its action by association with g proteins that activate a phosphatidylinositol- calcium second messenger system.	integral membrane protein.
Hs.406408	AGI_HUM1_OLIGO_A_23_P22224	eukaryotic translation initiation factor 4E binding protein 1	EIF4EBP1	||EIF4EBP1||PHAS-I||EUKARYOTIC TRANSLATION INITIATION FACTOR 4E-BINDING PROTEIN 1||eukaryotic translation initiation factor 4E binding protein 1||	1978	BM564526	NP_004086	8	8p12		molecular function|eukaryotic initiation factor 4E binding|IEA|GO:0008190|GOA|na//biological process|negative regulation of protein biosynthesis|IEA|GO:0017148|GOA|na//biological process|negative regulation of translational initiation|IEA|GO:0045947|GOA|na//biological process|regulation of translation|TAS|GO:0006445|GOA|8975712
Hs.159403	AGI_HUM1_OLIGO_A_23_P118854	keratin, hair, acidic, 7	KRTHA7	||KRTHA7||hHa7||keratin, hair, acidic, 7||type I hair keratin 7||KERATIN, HARD, TYPE I, 7||	8688	NM_003770	NP_003761	17	17q12-q21	The protein encoded by this gene is a member of the keratin gene family. As a type I hair keratin, it is an acidic protein which heterodimerizes with type II keratins to form hair and nails. The type I hair keratins are clustered in a region of chromosome 17q12-q21 and have the same direction of transcription.	cellular component|cytoskeleton|NR|GO:0005856|GOA|na//cellular component|intermediate filament|IEA|GO:0005882|GOA|na//molecular function|structural molecule activity|TAS|GO:0005198|GOA|9756910
Hs.159142	AGI_HUM1_OLIGO_A_23_P8452	lunatic fringe homolog (Drosophila)	LFNG	||LFNG||lunatic fringe (Drosophila) homolog||lunatic fringe homolog (Drosophila)||FRINGE, DROSOPHILA, HOMOLOG OF, LUNATIC||	3955	AK096284		7	7p22		cellular component|Golgi apparatus|IEA|GO:0005794|GOA|na//biological process|development|IEA|GO:0007275|GOA|na//cellular component|integral to membrane|IEA|GO:0016021|GOA|na//molecular function|transferase activity, transferring glycosyl groups|IEA|GO:0016757|GOA|na
Hs.458332	AGI_HUM1_OLIGO_A_23_P130194	pyrroline-5-carboxylate reductase 1	PYCR1	||PP222||1.5.1.2||PYCR1||P5CR||P5C reductase||pyrroline-5-carboxylate reductase 1||pyrroline-5-carboxylate reductase 1 isoform 1||PRO3, YEAST, HUMAN COMPLEMENT OF||pyrroline-5-carboxylate reductase 1 isoform 2||	5831	NM_006907	NP_722546	17	17q25.3	This gene encodes an enzyme that catalyzes the NAD(P)H-dependent conversion of pyrroline-5-carboxylate to proline. This enzyme may also play a physiologic role in the generation of NADP(+) in some cell types. The protein forms a homopolymer and localizes to the mitochondrion. Alternate splicing results in two transcript variants encoding different isoforms.	molecular function|oxidoreductase activity|IEA|GO:0016491|GOA|na//biological process|proline biosynthesis|IEA|GO:0006561|GOA|1730675//biological process|proline biosynthesis|TAS|GO:0006561|GOA|1730675//molecular function|pyrroline-5-carboxylate reductase activity|IEA|GO:0004735|GOA|1730675//molecular function|pyrroline-5-carboxylate reductase activity|TAS|GO:0004735|GOA|1730675
Hs.433941	AGI_HUM1_OLIGO_A_23_P27724	selenoprotein W, 1	SEPW1	||SEPW1||selW||selenoprotein W, 1||	6415	BF341549	NP_003000	19	19q13.3	This gene encodes one of the selenoproteins containing selenocysteine at the active site. The selenocysteine is encoded by the nonsense (stop) codon TGA. This protein shows highest expression in skeletal muscle and hart, and may be involved in oxidation-reduction reactions. A retroprocessed pseudogene, SEPW1P, has been identified and mapped to chromosome 1p35-34.	biological process|biological_process unknown|ND|GO:0000004|GOA|na//cellular component|cellular_component unknown|ND|GO:0008372|GOA|na//molecular function|oxidoreductase activity|NAS|GO:0016491|GOA|na		may be involved in a redox-related process. may play a role in the myopathies of selenium deficiency (by similarity).	cytoplasmic.
Hs.378713	AGI_HUM1_OLIGO_A_23_P20255	COMM domain containing 5	COMMD5	||COMMD5||HCARG||HT002||hypertension-related calcium-regulated gene||COMM domain containing 5||	28991	AK092477	NP_054785	8	8q24-qter
Hs.72242	AGI_HUM1_OLIGO_A_23_P155826	TBC1 domain family, member 14	TBC1D14	||TBC1D14||TBC1 domain family, member 14||	57533	NM_020773	NP_065824	4	4p16.1
Hs.407955	AGI_HUM1_OLIGO_A_23_P141194	immature colon carcinoma transcript 1	ICT1	||DS-1||ICT1||immature colon carcinoma transcript 1||	3396	BU739721	NP_001536	17	17q25.2	The adult colon epithelium contains 3 differentiated cell types that arise from a multipotent stem cell. Deviation from the normal maturation pathway by neoplastic transformation is thought to initiate in stem cells or their early descendants. One potential marker is ICT1 whose mRNA and protein were more highly expressed in undifferentiated than in differentiated cells.	cellular component|cellular_component unknown|ND|GO:0008372|GOA|na//molecular function|translation release factor activity|IEA|GO:0003747|GOA|na//biological process|translational termination|IEA|GO:0006415|GOA|na
Hs.421848	AGI_HUM1_OLIGO_A_23_P63689	mitochondrial ribosomal protein L43	MRPL43	||MRPL43||mitochondrial ribosomal protein L43||	84545	NM_176792	NP_789764	10	10q24.31	Mammalian mitochondrial ribosomal proteins are encoded by nuclear genes and help in protein synthesis within the mitochondrion. Mitochondrial ribosomes (mitoribosomes) consist of a small 28S subunit and a large 39S subunit. They have an estimated 75% prot	molecular function|structural constituent of ribosome|IEA|GO:0003735|GOA|na
Hs.301760	AGI_HUM1_OLIGO_A_23_P217049	frequenin homolog (Drosophila)	FREQ	||DKFZp761L1223||FREQ||NCS1||NCS-1||FLUP||frequenin (Drosophila) homolog||frequenin homolog (Drosophila)||FREQUENIN, DROSOPHILA, HOMOLOG OF||neuronal calcium sensor 1||	23413	NM_014286	NP_055101	9	9q34	This gene is a member of the neuronal calcium sensor gene family, which encode calcium-binding proteins expressed predominantly in neurons. The protein encoded by this gene regulates G protein-coupled receptor phosphorylation in a calcium-dependent manner and can substitute for calmodulin. This protein is thought to be associated with secretory granules and may be involved in the regulation of ne…	molecular function|calcium ion binding|IEA|GO:0005509|GOA|na
Hs.82927	AGI_HUM1_OLIGO_A_23_P201591	adenosine monophosphate deaminase 2 (isoform L)	AMPD2	||3.5.4.6||AMPD2||adenosine monophosphate deaminase 2 (isoform L)||adenosine monophosphate deaminase 2 (isoform L) isoform 1||adenosine monophosphate deaminase 2 (isoform L) isoform 2||	271	NM_004037	NP_631895	1	1p13.3		molecular function|AMP deaminase activity|NAS|GO:0003876|GOA|8764830//cellular component|cellular_component unknown|ND|GO:0008372|GOA|na//molecular function|hydrolase activity|IEA|GO:0016787|GOA|na//biological process|purine nucleotide metabolism|NAS|GO:0006163|GOA|na//biological process|purine ribonucleoside monophosphate biosynthesis|IEA|GO:0009168|GOA|na		amp deaminase plays a critical role in energy metabolism.
Hs.131945	AGI_HUM1_OLIGO_A_23_P46812	cytoplasmic polyadenylation element binding protein 3	CPEB3	||CPEB3||cytoplasmic polyadenylation element binding protein 3||	22849	AB023157	NP_055727	10	10q23.33
Hs.458335	AGI_HUM1_OLIGO_A_23_P68730	pyridoxal (pyridoxine, vitamin B6) kinase	PDXK	||PKH||PNK||PDXK||2.7.1.35||C21orf97||pyridoxine kinase||PYRODOXINE KINASE||pyridoxal kinase||pyridoxamine kinase||vitamin B6 kinase||pyridoxal (pyridoxine, vitamin B6) kinase||chromosome 21 open reading frame 97||	8566	AL161960	NP_003672	21	21q22.3	The protein encoded by this gene phosphorylates vitamin B6, a step required for the conversion of vitamin B6 to pyridoxal-5-phosphate, an important cofactor in intermediary metabolism. The encoded protein is cytoplasmic and probably acts as a homodimer.	molecular function|ATP binding|IEA|GO:0005524|GOA|na//molecular function|pyridoxal kinase activity|TAS|GO:0008478|GOA|9099727//molecular function|transferase activity|IEA|GO:0016740|GOA|na		required for synthesis of pyridoxal-5-phosphate from vitamin b6.	cytoplasmic.
Hs.275999	AGI_HUM1_OLIGO_A_23_P250701	protein kinase, lysine deficient 1	PRKWNK1	||PHA2C||PRKWNK1||PROTEIN KINASE, LYSINE-DEFICIENT 1||KDP PSEUDOHYPOALDOSTERONISM, TYPE IIC||protein kinase, lysine deficient 1||	65125	AJ296290	NP_061852	12	12p13.3	The WNK1 gene encodes a cytoplasmic serine-threonine kinase expressed in distal nephron.[supplied by OMIM]	molecular function|ATP binding|IDA|GO:0005524|GOA|10660600//cellular component|cytoplasm|IDA|GO:0005737|GOA|10660600//biological process|ion transport|ISS|GO:0006811|GOA|na//biological process|protein amino acid phosphorylation|IDA|GO:0006468|GOA|10660600//biological process|protein kinase cascade|IDA|GO:0007243|GOA|10660600//molecular function|protein kinase inhibitor activity|IEA|GO:0004860|GOA…
Hs.75573	AGI_HUM1_OLIGO_A_23_P253524	centromere protein E, 312kDa	CENPE	||KIF10||CENPE||CENTROMERIC PROTEIN E||centromere protein E, 312kDa||centromere protein E (312kD)||Centromere autoantigen E (312kD)||kinesin family member 10||	1062	NM_001813	NP_001804	4	4q24-q25	Centrosome-associated protein E is a kinesin-like motor protein that accumulates in the G2 phase of the cell cycle. Unlike other centrosome-associated proteins, it is not present during interphase and first appears at the centromere region of chromosomes during prometaphase. CENPE is proposed to be one of the motors responsible for mammalian chromosome movement and/or spindle elongation.	molecular function|ATP binding|IEA|GO:0005524|GOA|na//biological process|DNA replication and chromosome cycle|TAS|GO:0000067|GOA|2022189//cellular component|kinetochore|TAS|GO:0000776|GOA|9363944//cellular component|microtubule associated complex|IEA|GO:0005875|GOA|na//molecular function|microtubule motor activity|TAS|GO:0003777|GOA|9363944//biological process|mitotic chromosome movement|TAS|GO:0…		minus-end directed microtubule motor. probable kinetochore motor. accumulates just before mitosis at the g2 phase of the cell cycle. probably important for chromosome movement and/or spindle elongation.	associates with kinetochores during congression, relocates to the spindle midzone at anaphase, and is quantitatively discarded at the end of the cell division.
Hs.178137	AGI_HUM1_OLIGO_A_23_P164179	transducer of ERBB2, 1	TOB1	||MGC34446||TOB1||TROB1||APRO6||transducer of erbB-2||transducer of ERBB2, 1||	10140	BC031406	NP_005740	17	17q21	This gene encodes a member of the tob/btg1 family of anti-proliferative proteins that have the potential to regulate cell growth. When exogenously expressed, this protein supresses cell growth in tissue culture. The protein undergoes phophorylation by a serine/threonine kinase, 90 kDa ribosomal S6 kinase. Interactions of this protein with the v-erb-b2 erythroblastic leukemia viral oncogene homolo…	molecular function|SH3/SH2 adaptor protein activity|TAS|GO:0005070|GOA|8632892//biological process|negative regulation of cell proliferation|TAS|GO:0008285|GOA|8632892//molecular function|protein binding|TAS|GO:0005515|GOA|8632892		anti-proliferative protein that interacts with the erbb- 2 receptor tyrosine kinase. may physically and/or functionally interact with protein-tyrosine kinase receptors.
Hs.177766	AGI_HUM1_OLIGO_A_23_P114783	ADP-ribosyltransferase (NAD+; poly (ADP-ribose) polymerase)	ADPRT	||PPOL||2.4.2.30||ADPRT||poly(ADP-ribosyl)transferase||pADPRT-1||PARP-1||ADPRT1||PARP1||ADP-ribosyltransferase NAD(+)||poly(ADP-ribose) synthetase||POLY(ADP-RIBOSE) POLYMERASE 1||ADP-ribosyltransferase (NAD+; poly (ADP-ribose) polymerase)||	142	NM_001618	NP_001609	1	1q41-q42	This gene encodes a chromatin-associated enzyme, poly(ADP-ribosyl)transferase, which modifies various nuclear proteins by poly(ADP-ribosyl)ation. The modification is dependent on DNA and is involved in the regulation of various important cellular processes such as differentiation, proliferation, and tumor transformation and also in the regulation of the molecular events involved in the recovery o…	molecular function|DNA binding|TAS|GO:0003677|GOA|2513174//biological process|DNA repair|TAS|GO:0006281|GOA|10958667//molecular function|NAD+ ADP-ribosyltransferase activity|TAS|GO:0003950|GOA|2513174//biological process|cell growth and/or maintenance|TAS|GO:0008151|GOA|2824474//cellular component|nucleus|TAS|GO:0005634|GOA|2513174//biological process|protein amino acid ADP-ribosylation|TAS|GO:00…		involved in the base excision repair (ber) pathway, by catalysing the poly(adp-ribosyl)ation of a limited number of acceptor proteins involved in chromatin architecture and in dna metabolism. this modification follows dna damages and appears as an obligatory step in a detection/signaling pathway leading to the reparation of dna strand breaks.	nuclear.
Hs.407782	AGI_HUM1_OLIGO_A_23_P254441	Similar to KIAA1285 protein (LOC402620), mRNA		||||Similar to KIAA1285 protein (LOC402620), mRNA||	402620; 401429; 55537	AL832862		7	7
Hs.333495	AGI_HUM1_OLIGO_A_23_P42664	FLJ42280 protein	FLJ42280	||||FLJ42280||FLJ42280 protein||	401388; 7979; 402566	AK094899	NP_997386	7	7q22.1
Hs.154510	AGI_HUM1_OLIGO_A_23_P40445	carbonyl reductase 3	CBR3	||1.1.1.184||CBR3||carbonyl reductase 3||carbonyl reductase (NADPH) 3||	874	BE727298	NP_001227	21	21q22.2	Carbonyl reductase 3 catalyzes the reduction of a large number of biologically and pharmacologically active carbonyl compounds to their corresponding alcohols. The enzyme is classified as a monomeric NADPH-dependent oxidoreductase. CBR3 contains three exons spanning 11.2 kilobases and is closely linked to another carbonyl reductase gene - CBR1.	molecular function|carbonyl reductase (NADPH) activity|TAS|GO:0004090|GOA|9740676//cellular component|cytosol|NR|GO:0005829|GOA|na//biological process|metabolism|IEA|GO:0008152|GOA|na//molecular function|oxidoreductase activity|IEA|GO:0016491|GOA|na			cytoplasmic (potential).
Hs.27373	AGI_HUM1_OLIGO_A_23_P100001	hypothetical gene supported by AK075564; BC060873	LOC400451	||LOC400451||hypothetical gene supported by AK075564; BC060873||	400451	XM_375260	NP_997329	15	15q26.1
Hs.130741	AGI_HUM1_OLIGO_A_23_P39574	hypothetical protein DKFZp434P055	DKFZp434P055	||DKFZp434P055||hypothetical protein DKFZp434P055||	91531	AK096130	NP_775737	2	2q33.1
Hs.181326	AGI_HUM1_OLIGO_A_23_P64018	myotubularin related protein 2	MTMR2	||KIAA1073||CMT4B1||MTMR2||myotubularin related protein 2||myotubularin-related protein 2 isoform 1||myotubularin-related protein 2 isoform 2||	8898	NM_201278	NP_958438	11	11q22	This gene is a member of the myotubularin family and encodes a putative tyrosine phosphatase. Mutations in this gene are a cause of Charcot-Marie-Tooth disease type 4B, an autosomal recessive demyelinating neuropathy. Multiple alternatively spliced transcript variants have been found, but the biological validity of some variants has not been determined.	cellular component|cellular_component unknown|ND|GO:0008372|GOA|na//molecular function|hydrolase activity|IEA|GO:0016787|GOA|na//biological process|protein amino acid dephosphorylation|IEA|GO:0006470|GOA|9736772//biological process|protein amino acid dephosphorylation|NAS|GO:0006470|GOA|9736772//molecular function|protein tyrosine phosphatase activity|IEA|GO:0004725|GOA|na//molecular function|pro…		not known, could be a tyrosine-phosphatase.
Hs.6483	AGI_HUM1_OLIGO_A_23_P254226	oral-facial-digital syndrome 1	OFD1	||OFD1||71-7A||CXorf5||oral-facial-digital syndrome 1||oral-facial-digital syndrome 1 gene||chromosome X open reading frame 5||	8481	Y16355	NP_003602	X	Xp22.2-p22.3	Human chromosomal region Xp22.3-p21.3 comprises the area between the pseudoautosomal boundary and the Duchenne muscular dystrophy gene (MIM 300377). This region harbors several disease loci, including OFD1 (MIM 311200), CFNS (MIM 304110), DFN6 (MIM 300066), and SEDT (MIM 313400). It also contains a region of homology with both the short and the long arms of the Y chromosome and undergoes frequent…	biological process|defense response|IEA|GO:0006952|GOA|na//molecular function|molecular_function unknown|ND|GO:0005554|GOA|na//cellular component|outer membrane (sensu Gram-negative Bacteria)|IEA|GO:0009279|GOA|na		unknown. may be involved in differentiation of metanephric precursor cells.	cytoplasmic; colocalizes with gamma-tubulin in one or two dots of the perinuclear region, suggesting that it may be associated with the centrosome.
X59314	AGI_HUM1_OLIGO_A_23_P250089	Data not found
U12597	AGI_HUM1_OLIGO_A_23_P169327	Data not found
Hs.426228	AGI_HUM1_OLIGO_A_23_P101253	zinc finger protein 614	ZNF614	||ZNF614||zinc finger protein 614||	80110	NM_025040	NP_079316	19	19q13.41		cellular component|intracellular|IEA|GO:0005622|GOA|na//molecular function|nucleic acid binding|IEA|GO:0003676|GOA|na//cellular component|nucleus|IEA|GO:0005634|GOA|na//biological process|regulation of transcription, DNA-dependent|IEA|GO:0006355|GOA|na//molecular function|zinc ion binding|IEA|GO:0008270|GOA|na
Hs.334360	AGI_HUM1_OLIGO_A_23_P116202	hypothetical protein FLJ21827	FLJ21827	||FLJ21827||hypothetical protein FLJ21827||	56912	NM_020153	NP_064538	11	11q23.3		biological process|biological_process unknown|ND|GO:0000004|GOA|na//molecular function|molecular_function unknown|ND|GO:0005554|GOA|na//cellular component|nucleus|NAS|GO:0005634|GOA|10873569
Hs.352548	AGI_HUM1_OLIGO_A_23_P142424	hypothetical protein FLJ22573	FLJ22573	||FLJ22573||hypothetical protein FLJ22573||	79713	AK026226	NP_078936	19	19q13.13
Hs.247186	AGI_HUM1_OLIGO_A_23_P38015	fibrosin 1	FBS1	||FBS1||fibrosin 1||	64319	AK096322	NP_071897	16	16p11.2	Fibrosin is a lymphokine secreted by activated lymphocytes that induces fibroblast proliferation (Prakash and Robbins, 1998 [PubMed 9809749]).[supplied by OMIM]
Hs.58488	AGI_HUM1_OLIGO_A_23_P157795	catenin (cadherin-associated protein), alpha-like 1	CTNNAL1	||CLLP||alpha-catulin||CTNNAL1||CATENIN, ALPHA-LIKE, 1||catenin (cadherin-associated protein), alpha-like 1||	8727	AK123916	NP_003789	9	9q31.2		biological process|apoptosis|NR|GO:0006915|GOA|na
Hs.6518	AGI_HUM1_OLIGO_A_23_P118313	GABA(A) receptor-associated protein-like 2	GABARAPL2	||GEF2||GABARAPL2||GEF-2||GABA(A) receptor-associated protein-like 2||ganglioside expression factor 2||GABA-A RECEPTOR-ASSOCIATED PROTEIN-LIKE PROTEIN 2||MAP1 light chain 3 related protein||	11345	BC040312	NP_009216	16	16q22.3-q24.1
AF352828	AGI_HUM1_OLIGO_A_23_P124334	Data not found
Hs.257222	AGI_HUM1_OLIGO_A_23_P18372	UDP-GlcNAc:betaGal beta-1,3-N-acetylglucosaminyltransferase 5	B3GNT5	||B3GNT5||UDP-GlcNAc:betaGal beta-1,3-N-acetylglucosaminyltransferase 5||	84002	NM_032047	NP_114436	3	3q28	This gene encodes an enzyme that is a member of the beta-1,3-N-acetylglucosaminyltransferase family. This enzyme is a type II membrane protein. It exhibits strong activity to transfer GlcNAc to glycolipid substrates and is identified as the most likely candidate for lactotriaosylceramide synthase. This enzyme is essential for the expression of Lewis X epitopes on glycolipids.	molecular function|beta-galactosyl-N-acetylglucosaminylgalactosylglucosyl-ceramide beta-1,3-acetylglucosaminyltransferase activity|IDA|GO:0008457|GOA|11384981//biological process|central nervous system development|IDA|GO:0007417|GOA|11384981//molecular function|galactosyltransferase activity|IEA|GO:0008378|GOA|na//biological process|glycolipid biosynthesis|TAS|GO:0009247|GOA|11384981//cellular co…
Hs.235390	AGI_HUM1_OLIGO_A_23_P55682	hypothetical protein FLJ12895	FLJ12895	||FLJ12895||hypothetical protein FLJ12895||	65982	AK160376	NP_076415	19	19q13.43		molecular function|nucleic acid binding|IEA|GO:0003676|GOA|na//cellular component|nucleus|IEA|GO:0005634|GOA|na//biological process|regulation of transcription, DNA-dependent|IEA|GO:0006355|GOA|na//molecular function|transcription factor activity|IEA|GO:0003700|GOA|na//molecular function|zinc ion binding|IEA|GO:0008270|GOA|na
Hs.282557	AGI_HUM1_OLIGO_A_23_P69084	ceruloplasmin (ferroxidase)	CP	||1.16.3.1||CP||ceruloplasmin (ferroxidase)||	1356	NM_000096	NP_000087	3	3q23-q25	Ceruloplasmin is a plasma metalloprotein that that binds most of the copper in plasma. Human ceruloplasmin is composed of a single polypeptide chain. Ceruloplasmin deficiency leads to iron accumulation and cuases damages to a varieties of tissues and organs.	molecular function|copper ion binding|IEA|GO:0005507|GOA|na//biological process|copper ion homeostasis|NR|GO:0006878|GOA|na//biological process|copper ion transport|IEA|GO:0006825|GOA|na//molecular function|copper ion transporter activity|IEA|GO:0005375|GOA|na//cellular component|extracellular space|TAS|GO:0005615|GOA|7708681//molecular function|ferroxidase activity|TAS|GO:0004322|GOA|7708681//bi…		ceruloplasmin is a blue, copper-binding (6-7 atoms per molecule) glycoprotein found in plasma. four possible functions are ferroxidase activity, amine oxidase activity, copper transport and homeostasis, and superoxide dismutase activity.
Hs.418533	AGI_HUM1_OLIGO_A_23_P202316	BUB3 budding uninhibited by benzimidazoles 3 homolog (yeast)	BUB3	||BUB3L||BUB3||mitotic checkpoint component||budding uninhibited by benomyl||BUB3 budding uninhibited by benzimidazoles 3 homolog (yeast)||BUB3 (budding uninhibited by benzimidazoles 3, yeast) homolog||BUDDING UNINHIBITED BY BENZIMIDAZOLES 3, S. CEREVISIAE, HOMOLOG OF||	9184	BX647392	NP_004716	10	10q26		biological process|cell proliferation|TAS|GO:0008283|GOA|9660858//cellular component|kinetochore|TAS|GO:0000776|GOA|9660858//biological process|mitosis|TAS|GO:0007067|GOA|9660858//biological process|mitotic spindle checkpoint|NR|GO:0007094|GOA|na//cellular component|nucleus|IEA|GO:0005634|GOA|na		required for kinetochore localization of bub1.	nuclear.
Hs.154138	AGI_HUM1_OLIGO_A_23_P12082	chitinase 3-like 2	CHI3L2	||CHI3L2||YKL-39||chondrocyte protein 39||CHONDROCYTE PROTEIN YKL39||chitinase 3-like 2||	1117	U58515	NP_003991	1	1p13.3		cellular component|extracellular space|TAS|GO:0005615|GOA|8702629//molecular function|hydrolase activity|IEA|GO:0016787|GOA|na//biological process|metabolism|IEA|GO:0008152|GOA|na		may bind glycan structure with high affinity, but not heparin. has no chitotriosidase activity.
Hs.402697	AGI_HUM1_OLIGO_A_23_P126241	eukaryotic translation initiation factor 4 gamma, 3	EIF4G3	||eIF4GII||EIF4G3||EUKARYOTIC TRANSLATION INITIATION FACTOR 4-GAMMA, 3||eukaryotic translation initiation factor 4 gamma, 3||	8672	BX647897	NP_003751	1	1p36.12		molecular function|RNA cap binding|TAS|GO:0000339|GOA|9418880//cellular component|eukaryotic translation initiation factor 4F complex|TAS|GO:0016281|GOA|9418880//biological process|regulation of translational initiation|TAS|GO:0006446|GOA|9418880//molecular function|translation initiation factor activity|IEA|GO:0003743|GOA|na
Hs.234489	AGI_HUM1_OLIGO_A_23_P53476	lactate dehydrogenase B	LDHB	||LDHB||1.1.1.27||lactate dehydrogenase B||LDH, SUBUNIT H LACTATE DEHYDROGENASE-B DEFICIENCY||	3945	BG110199	NP_002291	12	12p12.2-p12.1		molecular function|L-lactate dehydrogenase activity|TAS|GO:0004459|GOA|8314553//biological process|glycolysis|IEA|GO:0006096|GOA|na//molecular function|oxidoreductase activity|IEA|GO:0016491|GOA|na			cytoplasmic.
Hs.330418	AGI_HUM1_OLIGO_A_23_P77422	hypothetical protein MGC4606	MGC4606	||MGC4606||hypothetical protein MGC4606||	79447	AK026112	NP_078792	16	16p12.1
Hs.94896	AGI_HUM1_OLIGO_A_23_P42080	transmembrane protein 14A	TMEM14A	||C6orf73||TMEM14A||PTD011 protein||transmembrane protein 14A||	28978	BF690886	NP_054770	6	6p12.3		cellular component|integral to membrane|IEA|GO:0016021|GOA|na//molecular function|molecular_function unknown|IEA|GO:0005554|GOA|na
Hs.287629	AGI_HUM1_OLIGO_A_23_P4626	zinc finger protein 606	ZNF606	||ZNF606||zinc finger protein 606||	80095	NM_025027	NP_079303	19	19q13.4		molecular function|DNA binding|IEA|GO:0003677|GOA|na//cellular component|nucleus|IEA|GO:0005634|GOA|na//biological process|regulation of transcription, DNA-dependent|IEA|GO:0006355|GOA|na//molecular function|zinc ion binding|IEA|GO:0008270|GOA|na
Hs.180911	AGI_HUM1_OLIGO_A_23_P259314	ribosomal protein S4, Y-linked 1	RPS4Y1	||MGC5070||RPS4Y1||ribosomal protein S4Y isoform||ribosomal protein S4, Y-linked 1||40S ribosomal protein S4, Y isoform||ribosomal protein S4, Y-linked 1 Y isoform||	6192	BQ652997	NP_000999	Y	Yp11.3	Cytoplasmic ribosomes, organelles that catalyze protein synthesis, consist of a small 40S subunit and a large 60S subunit. Together these subunits are composed of 4 RNA species and approximately 80 structurally distinct proteins. This gene encodes ribosomal protein S4, a component of the 40S subunit. Ribosomal protein S4 is the only ribosomal protein known to be encoded by more than one gene, nam…	molecular function|RNA binding|TAS|GO:0003723|GOA|2124517//cellular component|cytosolic small ribosomal subunit (sensu Eukarya)|TAS|GO:0005843|GOA|2124517//cellular component|intracellular|IEA|GO:0005622|GOA|na//biological process|protein biosynthesis|TAS|GO:0006412|GOA|2124517//cellular component|ribosome|IEA|GO:0005840|GOA|na//molecular function|structural constituent of ribosome|TAS|GO:0003735…
Hs.78996	AGI_HUM1_OLIGO_A_23_P28886	proliferating cell nuclear antigen	PCNA	||PCNA||MGC8367||cyclin||proliferating cell nuclear antigen||DNA polymerase delta auxiliary protein||	5111	BE896331	NP_872590	20	20pter-p12	The protein encoded by this gene is found in the nucleus and is a cofactor of DNA polymerase delta. The encoded protein acts as a homotrimer and helps increase the processivity of leading strand synthesis during DNA replication. In response to DNA damage, this protein is ubiquitinated and is involved in the RAD6-dependent DNA repair pathway. Two transcript variants encoding the same protein have …	molecular function|DNA binding|NR|GO:0003677|GOA|na//molecular function|DNA polymerase processivity factor activity|IEA|GO:0030337|GOA|na//biological process|DNA repair|NR|GO:0006281|GOA|na//biological process|DNA replication|NR|GO:0006260|GOA|na//biological process|cell proliferation|TAS|GO:0008283|GOA|2565339//cellular component|delta-DNA polymerase cofactor complex|TAS|GO:0005660|GOA|2565339//…		this protein is an auxiliary protein of dna polymerase delta and is involved in the control of eukaryotic dna replication by increasing the polymerase's processibility during elongation of the leading strand.	nuclear.
Hs.83114	AGI_HUM1_OLIGO_A_23_P114662	crystallin, zeta (quinone reductase)	CRYZ	||1.6.5.5||CRYZ||QUINONE OXIDOREDUCTASE||NADPH:quinone reductase||crystallin, zeta (quinone reductase)||	1429	BX649061	NP_001880	1	1p31-p22	Crystallins are separated into two classes: taxon-specific, or enzyme, and ubiquitous. The latter class constitutes the major proteins of vertebrate eye lens and maintains the transparency and refractive index of the lens. The former class is also called phylogenetically-restricted crystallins. This gene encodes a taxon-specific crystallin protein which has NADPH-dependent quinone reductase activ…	molecular function|NADPH:quinone reductase activity|IEA|GO:0003960|GOA|na//molecular function|alcohol dehydrogenase activity, zinc-dependent|IEA|GO:0004024|GOA|na//molecular function|oxidoreductase activity|IEA|GO:0016491|GOA|na//biological process|visual perception|TAS|GO:0007601|GOA|7835889//molecular function|zinc ion binding|IEA|GO:0008270|GOA|na		does not have alcohol dehydrogenase activity. binds nadp and acts through a one-electron transfer process. orthoquinones are the best substrates. may act in the detoxification of xenobiotics.	cytoplasmic.
Hs.484991	AGI_HUM1_OLIGO_A_23_P59069	histone 1, H2bo	HIST1H2BO	||H2BFN||HIST1H2BO||H2B/n||H2B.2||dJ193B12.2||histone H2B||histone 1, H2bo||H2B histone family, member N||	8348	BX647290	NP_003518	6	6p22-p21.3	Histones are basic nuclear proteins that are responsible for the nucleosome structure of the chromosomal fiber in eukaryotes. Two molecules of each of the four core histones (H2A, H2B, H3, and H4) form an octamer, around which approximately 146 bp of DNA is wrapped in repeating units, called nucleosomes. The linker histone, H1, interacts with linker DNA between nucleosomes and functions in the co…	molecular function|DNA binding|NAS|GO:0003677|GOA|1768865//cellular component|chromosome|IEA|GO:0005694|GOA|na//biological process|chromosome organization and biogenesis (sensu Eukarya)|IEA|GO:0007001|GOA|na//cellular component|nucleosome|NAS|GO:0000786|GOA|1768865//biological process|nucleosome assembly|NAS|GO:0006334|GOA|1768865//cellular component|nucleus|IEA|GO:0005634|GOA|na			nuclear.
Hs.250502	AGI_HUM1_OLIGO_A_23_P158165	carbonic anhydrase VIII	CA8	||CA8||CALS||CARP||CA-VIII||4.2.1.1||CA-related protein||carbonate dehydratase||CA VIII||carbonic anhydrase-like sequence||carbonic anhydrase-related protein||CARBONIC ANHYDRASE-RELATED POLYPEPTIDE||carbonic anhydrase VIII||	767	AK090655	NP_004047	8	8q11-q12	The protein encoded by this gene was initially named CA-related protein because of sequence similarity to other known carbonic anhydrase genes. However, the gene product lacks carbonic anhydrase activity (i.e., the reversible hydration of carbon dioxide). The gene product continues to carry a carbonic anhydrase designation based on clear sequence identity to other members of the carbonic anhydras…	molecular function|carbonate dehydratase activity|TAS|GO:0004089|GOA|8977131//biological process|one-carbon compound metabolism|IEA|GO:0006730|GOA|na//molecular function|zinc ion binding|IEA|GO:0008270|GOA|na		does not have a carbonic anhydrase catalytic activity.
Hs.55279	AGI_HUM1_OLIGO_A_23_P208126	serine (or cysteine) proteinase inhibitor, clade B (ovalbumin), member 5	SERPINB5	||PI5||SERPINB5||protease inhibitor 5 (maspin)||serine (or cysteine) proteinase inhibitor, clade B (ovalbumin), member 5||	5268	BX640597	NP_002630	18	18q21.3		biological process|cell motility|TAS|GO:0006928|GOA|8290962//molecular function|serine-type endopeptidase inhibitor activity|NR|GO:0004867|GOA|na//molecular function|serine-type endopeptidase inhibitor activity|IEA|GO:0004867|GOA|na		tumor suppressor. it blocks the growth, invasion, and metastatic properties of mammary tumors. as it does not undergo the s (stressed) to r (relaxed) conformational transition characteristic of active serpins, it exhibits no serine protease inhibitory activity.	extracellular.
Hs.373074	AGI_HUM1_OLIGO_A_23_P40574	crystallin, beta B2	CRYBB2	||CRYB2A||CRYBB2||D22S665||CCA2||CRYSTALLIN, BETA-2||CRYSTALLIN, BETA-B2||crystallin, beta B2||eye lens structural protein||	1415	BU735087	NP_000487	22	22q11.2-q12.1	Crystallins are separated into two classes: taxon-specific, or enzyme, and ubiquitous. The latter class constitutes the major proteins of vertebrate eye lens and maintains the transparency and refractive index of the lens. Since lens central fiber cells l	molecular function|structural constituent of eye lens|IEA|GO:0005212|GOA|na//biological process|visual perception|TAS|GO:0007601|GOA|9158139		crystallins are the dominant structural components of the vertebrate eye lens.
Hs.355264	AGI_HUM1_OLIGO_A_23_P218331	cytochrome b-561	CYB561	||CYB561||CYTOCHROME b561||cytochrome b-561||	1534	AK095244	NP_001906	17	17q11-qter		molecular function|cytochrome-b5 reductase activity|TAS|GO:0004128|GOA|7980462//biological process|electron transport|IEA|GO:0006118|GOA|na//biological process|energy pathways|TAS|GO:0006091|GOA|7559396//cellular component|integral to plasma membrane|TAS|GO:0005887|GOA|7980462		secretory vesicle-specific electron transport protein.	integral membrane protein.
Hs.70877	AGI_HUM1_OLIGO_A_23_P26684	DKFZP564K2062 protein	DKFZP564K2062	||DKFZP564K2062||DKFZP564K2062 protein||	25880	AK093383	NP_056236	16	16p13.13-p12.3
Hs.88778	AGI_HUM1_OLIGO_A_23_P29047	carbonyl reductase 1	CBR1	||1.1.1.184||1.1.1.189||1.1.1.197||CBR1||carbonyl reductase 1||carbonyl reductase (NADPH) 1||	873	BM810059	NP_001748	21	21q22.13	Carbonyl reductase is one of several monomeric, NADPH-dependent oxidoreductases having wide specificity for carbonyl compounds. The enzyme is widely distributed in human tissues. This gene is closely linked to another carbonyl reductase gene, the CBR3 gene. The location of the gene near the SOD1 gene and the increased enzyme activity and potential for free radical modulation in trisomy 21 cells i…	molecular function|15-hydroxyprostaglandin dehydrogenase (NADP+) activity|IEA|GO:0047021|GOA|na//molecular function|carbonyl reductase (NADPH) activity|TAS|GO:0004090|GOA|9740676//cellular component|cytosol|NR|GO:0005829|GOA|na//biological process|metabolism|IEA|GO:0008152|GOA|na//molecular function|oxidoreductase activity|IEA|GO:0016491|GOA|na//molecular function|prostaglandin-E2 9-reductase act…		catalyzes the reduction of a wide variety of carbonyl compounds including the antitumor anthracycline antibiotics. can convert prostaglandin e2 to prostaglandin f2-alpha.	cytoplasmic.
Hs.337766	AGI_HUM1_OLIGO_A_23_P90383	ribosomal protein L18a	RPL18A	||||RPL18A||ribosomal protein L18a||	6142; 26780; 400068	BQ050118	NP_000971	19	19p13	Ribosomes, the organelles that catalyze protein synthesis, consist of a small 40S subunit and a large 60S subunit. Together these subunits are composed of 4 RNA species and approximately 80 structurally distinct proteins. This gene encodes a ribosomal protein that is a component of the 60S subunit. The protein belongs to the L18AE family of ribosomal proteins. It is located in the cytoplasm. This…	molecular function|RNA binding|TAS|GO:0003723|GOA|9582194//cellular component|cytosolic large ribosomal subunit (sensu Eukarya)|TAS|GO:0005842|GOA|9582194//cellular component|intracellular|IEA|GO:0005622|GOA|na//biological process|protein biosynthesis|TAS|GO:0006412|GOA|9582194//cellular component|ribosome|IEA|GO:0005840|GOA|na//molecular function|structural constituent of ribosome|TAS|GO:0003735…
Hs.1897	AGI_HUM1_OLIGO_A_23_P5875	proopiomelanocortin (adrenocorticotropin/ beta-lipotropin/ alpha-melanocyte stimulating hormone/ beta-melanocyte stimulating hormone/ beta-endorphin)	POMC	||POC||CLIP||POMC||MSH||PRO-ACTH-ENDORPHIN MELANOTROPIN||MELANOCYTE-STIMULATING HORMONE||Proopiomelanocortin (adrenocorticotropin/beta-lipotropin)||proopiomelanocortin (adrenocorticotropin/ beta-lipotropin/ alpha-melanocyte stimulating hormone/ beta-melanocyte stimulating hormone/ beta-endorphin)||	5443	CD518878	NP_000930	2	2p23.3		biological process|cell-cell signaling|TAS|GO:0007267|GOA|9620771//biological process|energy pathways|TAS|GO:0006091|GOA|9620771//cellular component|extracellular|IEA|GO:0005576|GOA|na//molecular function|hormone activity|TAS|GO:0005179|GOA|9620771//biological process|neuropeptide signaling pathway|IEA|GO:0007218|GOA|na//biological process|signal transduction|TAS|GO:0007165|GOA|9620771//cellular …		beta-endorphin and met-enkephalin are endogenous opiates.
Hs.405689	AGI_HUM1_OLIGO_A_23_P132294	golgi associated, gamma adaptin ear containing, ARF binding protein 1	GGA1	||GGA1||ADP-RIBOSYLATION FACTOR-BINDING PROTEIN 1||gamma-adaptin related protein 1||ADP-ribosylation factor binding protein 1||GOLGI-ASSOCIATED, GAMMA-ADAPTIN EAR-CONTAINING, ARF-BINDING PROTEIN 1||golgi associated, gamma adaptin ear containing, ARF binding protein 1||golgi associated, gamma adaptin ear containing, ARF binding protein 1 isoform 1||golgi associated, gamma adaptin ear containing, A…	26088	AK122898	NP_037497	22	22q13.31	This gene encodes a member of the Golgi-localized, gamma adaptin ear-containing, ARF-binding (GGA) protein family. Members of this family are ubiquitous coat proteins that regulate the trafficking of proteins between the trans-Golgi network and the lysosome. These proteins share an amino-terminal VHS domain which mediates sorting of the mannose 6-phosphate receptors at the trans-Golgi network. Th…	cellular component|Golgi stack|IEA|GO:0005795|GOA|na//cellular component|clathrin coat of trans-Golgi network vesicle|IEA|GO:0030130|GOA|na//biological process|intra-Golgi transport|IEA|GO:0006891|GOA|na//biological process|intracellular protein transport|IEA|GO:0006886|GOA|20211637//biological process|intracellular protein transport|TAS|GO:0006886|GOA|20211637//biological process|protein complex…
Hs.109655	AGI_HUM1_OLIGO_A_23_P96317	sex comb on midleg-like 1 (Drosophila)	SCML1	||SCML1||sex comb on midleg-like 1 (Drosophila)||sex comb on midleg (Drosophila)-like 1||SEX COMB ON MIDLEG, DROSOPHILA, HOMOLOG-LIKE 1||	6322	BX647757	NP_006737	X	Xp22.2-p22.1		biological process|morphogenesis|TAS|GO:0009653|GOA|9570953//cellular component|nucleus|IEA|GO:0005634|GOA|na//biological process|regulation of transcription, DNA-dependent|IEA|GO:0006355|GOA|na//molecular function|transcription factor activity|TAS|GO:0003700|GOA|9570953
Hs.434966	AGI_HUM1_OLIGO_A_23_P157600	DDHD domain containing 2	DDHD2	||DDHD2||KIAA0725||SAMWD1||PA-PLA1 like||DDHD domain containing 2||SAM, WWE and DDHD domain containing 1||sec23p-interacting protein p125-like phosphatidic acid-preferring phospholipase A1||	23259	XM_291291		8	8p11.23
Hs.76550	AGI_HUM1_OLIGO_A_23_P60130	mal, T-cell differentiation protein 2	MAL2	||MAL2||mal, T-cell differentiation protein 2||	114569	AY007723	NP_443118	8			cellular component|integral to membrane|IEA|GO:0016021|GOA|na			integral membrane protein (potential).
Hs.57876	AGI_HUM1_OLIGO_A_23_P113471	hypothetical protein FLJ31204	FLJ31204	||FLJ31204||hypothetical protein FLJ31204||	158584	NM_174912	NP_777572	X	Xp11.21		molecular function|amidase activity|IEA|GO:0004040|GOA|na
Hs.279900	AGI_HUM1_OLIGO_A_23_P52738	mRNA decapping enzyme	DCPS	||HSL1||HINT-5||DCPS||HSPC015||mRNA decapping enzyme||heat shock-like protein 1||histidine triad protein member 5||	28960	AK090828	NP_054745	11	11q24.2		molecular function|heat shock protein activity|IEA|GO:0003773|GOA|na
Hs.288905	AGI_HUM1_OLIGO_A_23_P103511	CDNA FLJ43132 fis, clone CTONG3005813		||||CDNA FLJ43132 fis, clone CTONG3005813||hypothetical gene supported by AK125122||	400793	XM_378908		1	1q23.2
Hs.352611	AGI_HUM1_OLIGO_A_23_P87289	NACHT, leucine rich repeat and PYD containing 6	NALP6	||NALP6||NACHT, leucine rich repeat and PYD containing 6||	171389	AY154461	NP_612202	11	11p15		molecular function|ATP binding|IEA|GO:0005524|GOA|na
Hs.73239	AGI_HUM1_OLIGO_A_23_P1043	hypothetical protein FLJ10901	FLJ10901	||FLJ10901||hypothetical protein FLJ10901||	55765	AK001763	NP_060735	1	1q32.1
Hs.414880	AGI_HUM1_OLIGO_A_23_P217901	upstream transcription factor 1	USF1	||HYPLIP1||FCHL1||USF1||MLTFI||UEF||upstream transcription factor 1||major late transcription factor 1||upstream stimulatory factor 1 isoform 2||upstream stimulatory factor 1 isoform 1||	7391	AL832119	NP_996888	1	1q22-q23	This gene encodes a member of the basic helix-loop-helix leucine zipper family, and can function as a cellular transcription factor. The encoded protein can activate transcription through pyrimidine-rich initiator (Inr) elements and E-box motifs. This gene has been linked to familial combined hyperlipidemia (FCHL). Two transcript variants encoding distinct isoforms have been identified for this g…	molecular function|DNA binding|IEA|GO:0003677|GOA|na//cellular component|nucleus|TAS|GO:0005634|GOA|2249772//biological process|regulation of transcription, DNA-dependent|IEA|GO:0006355|GOA|na//molecular function|specific RNA polymerase II transcription factor activity|TAS|GO:0003704|GOA|2249772//biological process|transcription from Pol II promoter|TAS|GO:0006366|GOA|2249772		transcription factor that binds to a symmetrical dna sequence (e-boxes) (5'-cacgtg-3') that is found in a variety of viral and cellular promoters.	nuclear.
Hs.192221	AGI_HUM1_OLIGO_A_23_P41645	elongation factor, RNA polymerase II, 2	ELL2	||ELL2||ELL-related RNA polymerase II, elongation factor||elongation factor, RNA polymerase II, 2||	22936	BX538289	NP_036213	5	5q15		biological process|RNA elongation from Pol II promoter|TAS|GO:0006368|GOA|9108030//molecular function|RNA polymerase II transcription factor activity|TAS|GO:0003702|GOA|9108030//cellular component|nucleus|IEA|GO:0005634|GOA|na//biological process|regulation of transcription, DNA-dependent|IEA|GO:0006355|GOA|na//cellular component|transcription elongation factor complex|TAS|GO:0008023|GOA|9108030		elongation factor that can increase the catalytic rate of rna polymerase ii transcription by suppressing transient pausing by the polymerase at multiple sites along the dna.	nuclear.
Hs.307025	AGI_HUM1_OLIGO_A_23_P89649	keratin associated protein 3-3	KRTAP3-3	||KRTAP3-3||keratin associated protein 3-3||	85293	AJ406933	NP_149441	17	17q12-q21	This protein is a member of the keratin-associated protein (KAP) family. The KAP proteins form a matrix of keratin intermediate filaments which contribute to the structure of hair fibers. KAP family members appear to have unique, family-specific amino- and carboxyl-terminal regions and are subdivided into three multi-gene families according to amino acid composition: the high sulfur, the ultrahig…	cellular component|keratin filament|IEA|GO:0045095|GOA|na//molecular function|structural molecule activity|IEA|GO:0005198|GOA|na
Hs.268573	AGI_HUM1_OLIGO_A_23_P254944	glutathione S-transferase theta 1	GSTT1	||GSTT1||2.5.1.18||GLUTATHIONE S-TRANSFERASE, THETA-1||glutathione S-transferase theta 1||	2952	AL359937	NP_000844	22	22q11.23	Glutathione S-transferase (GSTs) theta 1 (GSTT1) is a member of a superfamily of proteins that catalyze the conjugation of reduced glutathione to a variety of electrophilic and hydrophobic compounds. Human GSTs can be divided into five main classes: Alpha, Mu, Pi, Theta, and Zeta. The theta class includes GSTT1 and GSTT2. The GSTT1 and GSTT2 share 55% amino acid sequence identity and both of them…	molecular function|glutathione transferase activity|TAS|GO:0004364|GOA|8198545//biological process|response to stress|NR|GO:0006950|GOA|na//molecular function|transferase activity|IEA|GO:0016740|GOA|na		conjugation of reduced glutathione to a wide number of exogenous and endogenous hydrophobic electrophiles. acts on 1,2- epoxy-3-(4-nitrophenoxy)propane, phenethylisothiocyanate 4- nitrobenzyl chloride and 4-nitrophenethyl bromide. displays glutathione peroxidase activity with cumene hydroperoxide.	cytoplasmic.
Hs.35120	AGI_HUM1_OLIGO_A_23_P18196	replication factor C (activator 1) 4, 37kDa	RFC4	||MGC27291||RFC4||RFC37||REPLICATION FACTOR C4||ACTIVATOR 1, 37-KD SUBUNIT||RFC 37 kDa subunit||A1 37 kDa subunit||replication factor C 4||activator 1 37 kDa subunit||REPLICATION FACTOR C, 37-KD SUBUNIT||replication factor C (activator 1) 4, 37kDa||replication factor C (activator 1) 4 (37kD)||	5984	NM_002916	NP_853551	3	3q27	The elongation of primed DNA templates by DNA polymerase delta and DNA polymerase epsilon requires the accessory proteins proliferating cell nuclear antigen (PCNA) and replication factor C (RFC). RFC, also named activator 1, is a protein complex consisting of five distinct subunits of 140, 40, 38, 37, and 36 kD. This gene encodes the 37 kD subunit. This subunit forms a core complex with the 36 an…	molecular function|ATP binding|IEA|GO:0005524|GOA|na//molecular function|DNA binding|IEA|GO:0003677|GOA|na//biological process|DNA replication|IEA|GO:0006260|GOA|na//cellular component|DNA replication factor C complex|TAS|GO:0005663|GOA|7774928//biological process|DNA strand elongation|TAS|GO:0006271|GOA|7774928//cellular component|delta-DNA polymerase cofactor complex|TAS|GO:0005660|GOA|7774928/…		the elongation of primed dna templates by dna polymerase delta and epsilon requires the action of the accessory proteins proliferating cell nuclear antigen (pcna) and activator 1. the 37 kda subunit may be involved in the elongation of the multiprimed dna template.	nuclear (probable).
Hs.384944	AGI_HUM1_OLIGO_A_23_P134176	superoxide dismutase 2, mitochondrial	SOD2	||IPO-B||MNSOD||SOD2||1.15.1.1||INDOPHENOLOXIDASE B||SUPEROXIDE DISMUTASE, MITOCHONDRIAL||MANGANESE SUPEROXIDE DISMUTASE||superoxide dismutase 2, mitochondrial||	6648	BM994509	NP_000627	6	6q25.3		biological process|age-dependent response to reactive oxygen species|IMP|GO:0001315|GOA|14980699//biological process|age-dependent response to reactive oxygen species|ISS|GO:0001315|GOA|14980699//biological process|cellular defense response (sensu Vertebr		destroys radicals which are normally produced within the cells and which are toxic to biological systems.	mitochondrial matrix.
Hs.443881	AGI_HUM1_OLIGO_A_23_P59426	PAX transcription activation domain interacting protein 1 like	PAXIP1L	||PTIP||CAGF28||CAGF29||TNRC2||PAXIP1L||PAX TRANSACTIVATION DOMAIN-INTERACTING PROTEIN||PAX TRANSCRIPTION ACTIVATION DOMAIN-INTERACTING PROTEIN 1-LIKE||protein encoded by CAG trinucleotide repeats||PAX transcription activation domain interacting protein 1 like||	22976	BX640616	NP_031375	7	7q36		cellular component|intracellular|IEA|GO:0005622|GOA|na
Hs.200586	AGI_HUM1_OLIGO_A_23_P149019	brain-specific angiogenesis inhibitor 2	BAI2	||BAI2||Brain-specific angiongenesis inhibitor-2||brain-specific angiogenesis inhibitor 2||	576	NM_001703	NP_001694	1	1p35	BAI1, a p53-target gene, encodes brain-specific angiogenesis inhibitor, a seven-span transmembrane protein and is thought to be a member of the secretin receptor family. Brain-specific angiogenesis proteins BAI2 and BAI3 are similar to BAI1 in structure, have similar tissue specificities and may also play a role in angiogenesis.			might be involved in angiogenesis inhibition.	integral membrane protein.
Hs.6168	AGI_HUM1_OLIGO_A_23_P117992	KIAA0703 gene product	KIAA0703	||KIAA0703||KIAA0703 gene product||	9914	AB014603	NP_055676	16	16q24.1		molecular function|ATP binding|IEA|GO:0005524|GOA|na//molecular function|calcium ion binding|IEA|GO:0005509|GOA|na//biological process|calcium ion transport|IEA|GO:0006816|GOA|na//molecular function|calcium-transporting ATPase activity|IEA|GO:0005388|GOA|na//biological process|cation transport|IEA|GO:0006812|GOA|na//molecular function|hydrolase activity|IEA|GO:0016787|GOA|na//molecular function|h…		this magnesium-dependent enzyme catalyzes the hydrolysis of atp coupled with the transport of calcium (by similarity).	integral membrane protein (potential).
Hs.388664	AGI_HUM1_OLIGO_A_23_P62605	ribosomal protein L11	RPL11	||RPL11||ribosomal protein L11||60S ribosomal protein L11||	6135	BF572330	NP_000966	1	1p36.1-p35	Ribosomes, the organelles that catalyze protein synthesis, consist of a small 40S subunit and a large 60S subunit. Together these subunits are composed of 4 RNA species and approximately 80 structurally distinct proteins. This gene encodes a ribosomal protein that is a component of the 60S subunit. The protein belongs to the L5P family of ribosomal proteins. It is located in the cytoplasm. The pr…	cellular component|cytosolic large ribosomal subunit (sensu Eukarya)|TAS|GO:0005842|GOA|7748210//cellular component|intracellular|IEA|GO:0005622|GOA|na//biological process|protein biosynthesis|TAS|GO:0006412|GOA|7748210//molecular function|rRNA binding|IEA|GO:0019843|GOA|na//cellular component|ribosome|IEA|GO:0005840|GOA|na//molecular function|structural constituent of ribosome|TAS|GO:0003735|GOA…		probably associates with 5s rna.
Hs.16611	AGI_HUM1_OLIGO_A_23_P31143	tumor protein D52-like 1	TPD52L1	||TPD52L1||hD53||tumor protein D52-like 1||	7164	AK124817	NP_003278	6	6q22-q23		biological process|biological_process unknown|ND|GO:0000004|GOA|na//cellular component|cellular_component unknown|ND|GO:0008372|GOA|na//molecular function|molecular_function unknown|ND|GO:0005554|GOA|na
Hs.11342	AGI_HUM1_OLIGO_A_23_P169137	ninjurin 1	NINJ1	||NIN1||NINJ1||ninjurin 1||nerve injury-induced protein-1||NERVE INJURY-INDUCED PROTEIN 1||	4814	BQ073581	NP_004139	9	9q22				homophilic cell adhesion molecule that promotes axonal growth. may play a role in nerve regeneration and in the formation and function of other tissues. cell adhesion requires divalent cations.	integral membrane protein.
Hs.12248	AGI_HUM1_OLIGO_A_23_P121676	CXXC finger 4	CXXC4	||CXXC4||CXXC finger 4||	80319	AK127778	NP_079488	4	4q22-q24		molecular function|DNA binding|IEA|GO:0003677|GOA|na//molecular function|PDZ domain binding|NAS|GO:0030165|GOA|11113207//cellular component|cellular_component unknown|ND|GO:0008372|GOA|na//biological process|negative regulation of Wnt receptor signaling pathway|NAS|GO:0030178|GOA|11113207//molecular function|zinc ion binding|IEA|GO:0008270|GOA|na
Hs.1023	AGI_HUM1_OLIGO_A_23_P251095	pyruvate dehydrogenase (lipoamide) alpha 1	PDHA1	||1.2.4.1||PDHCE1A||PDHA1||PHE1A||Pyruvate dehydrogenase, E1-alpha polypeptide-1||pyruvate dehydrogenase (lipoamide) alpha 1||PYRUVATE DEHYDROGENASE COMPLEX, E1-ALPHA POLYPEPTIDE 1||	5160	AK092210	NP_000275	X	Xp22.2-p22.1		biological process|acetyl-CoA metabolism|NR|GO:0006084|GOA|na//biological process|glycolysis|IEA|GO:0006096|GOA|na//biological process|metabolism|IEA|GO:0008152|GOA|na//cellular component|mitochondrion|TAS|GO:0005739|GOA|3034892//molecular function|oxidoreductase activity|IEA|GO:0016491|GOA|na//molecular function|pyruvate dehydrogenase (acetyl-transferring) activity|IEA|GO:0004739|GOA|na		the pyruvate dehydrogenase complex catalyzes the overall conversion of pyruvate to acetyl-coa and co(2). it contains multiple copies of three enzymatic components: pyruvate dehydrogenase (e1), dihydrolipoamide acetyltransferase (e2) and lipoamide dehydrogenase (e3).	mitochondrial matrix.
Hs.8360	AGI_HUM1_OLIGO_A_23_P202750	PTD012 protein	PTD012	||PTD012||PTD012 protein||	28970	BC046477	NP_054758	11	11q21
Hs.383396	AGI_HUM1_OLIGO_A_23_P87351	ribonucleotide reductase M1 polypeptide	RRM1	||RIR1||RRM1||1.17.4.1||RR1||ribonucleotide reductase, R1 subunit||ribonucleoside-diphosphate reductase M1 chain||ribonucleotide reductase, large subunit||RIBONUCLEOTIDE REDUCTASE, M1 SUBUNIT||ribonucleotide reductase M1 polypeptide||	6240	AK122695	NP_001024	11	11p15.5	This gene encodes one of two non-identical subunits which constitute ribonucleoside-diphosphate reductase, an enzyme essential for the production of deoxyribonucleotides prior to DNA synthesis in S phase of dividing cells. It is one of several genes located in the imprinted gene domain of 11p15.5, an important tumor-suppressor gene region. Alterations in this region have been associated with the …	biological process|DNA replication|NAS|GO:0006260|GOA|na//molecular function|oxidoreductase activity|IEA|GO:0016491|GOA|na//molecular function|ribonucleoside-diphosphate reductase activity|NAS|GO:0004748|GOA|na//cellular component|ribonucleoside-diphosphate reductase complex|NAS|GO:0005971|GOA|na		provides the precursors necessary for dna synthesis.	cytoplasmic.
Hs.370800	AGI_HUM1_OLIGO_A_23_P209619	ADP-ribosylation factor-like 6 interacting protein 2	ARL6IP2	||ARL6IP2||ADP-ribosylation factor-like 6 interacting protein 2||	64225	AK026946	NP_071769	2	2p22.3		molecular function|GTP binding|IEA|GO:0005525|GOA|na//molecular function|GTPase activity|IEA|GO:0003924|GOA|na//biological process|immune response|IEA|GO:0006955|GOA|na
Hs.9754	AGI_HUM1_OLIGO_A_23_P119338	activating transcription factor 5	ATF5	||ATF5||ATFX||activating transcription factor 5||	22809	AB021663	NP_036200	19	19q13.3		molecular function|DNA binding|IEA|GO:0003677|GOA|na//molecular function|RNA polymerase II transcription factor activity|TAS|GO:0003702|GOA|10373550//cellular component|nucleus|IEA|GO:0005634|GOA|na//biological process|regulation of cell cycle|TAS|GO:0000074|GOA|10373550//biological process|regulation of transcription from Pol II promoter|TAS|GO:0006357|GOA|10373550//molecular function|transcript…		this protein binds the camp response element (cre) (consensus: 5'-gtgacgt[ac][ag]-3'), a sequence present in many viral and cellular promoters.	nuclear (by similarity).
Hs.13209	AGI_HUM1_OLIGO_A_23_P128575	hypothetical protein FLJ10094	FLJ10094	||FLJ10094||hypothetical protein FLJ10094||	55068	BC068521	NP_060463	13	13q14.11
Hs.325531	AGI_HUM1_OLIGO_A_23_P37237	Transcribed sequences				AW298275		14
Hs.511990	AGI_HUM1_OLIGO_A_23_P41365	Transcribed sequence with strong similarity to protein ref:NP_036522.1 (H.sapiens) protein homologous to salivary proline-rich protein P-B [Homo sapiens]				CK430179		4
AB040974	AGI_HUM1_OLIGO_A_23_P253105	Data not found
Hs.177574	AGI_HUM1_OLIGO_A_23_P203686	protein-kinase, interferon-inducible double stranded RNA dependent inhibitor, repressor of (P58 repressor)	PRKRIR	||P52rIPK||DAP4||P52(RIPK)||PRKRIR||PRKRI REPRESSOR||death-associated protein 4||PRKR INHIBITOR, REPRESSOR OF||inhibitor of protein kinase PKR||PROTEIN KINASE, INTERFERON-INDUCIBLE DOUBLE-STRANDED RNA-DEPENDENT INHIBITOR, REPRESSOR OF||REPRESSOR OF THE INHIBITOR OF PROTEIN KINASE, 52-KD||protein-kinase, interferon-inducible double stranded RNA dependent inhibitor, repressor of (P58 repressor)||	5612	BX641144	NP_004696	11	11q13.5		molecular function|DNA binding|IEA|GO:0003677|GOA|na//biological process|negative regulation of cell proliferation|TAS|GO:0008285|GOA|9447982//molecular function|protein dimerization activity|IEA|GO:0046983|GOA|na//biological process|regulation of translation|TAS|GO:0006445|GOA|9447982//biological process|response to stress|TAS|GO:0006950|GOA|9447982//biological process|signal transduction|TAS|GO…		upstream regulator of interferon-induced serine/threonine protein kinase r (pkr). may block the pkr- inhibitory function of p58ipk, resulting in restoration of kinase activity and suppression of cell growth.
Hs.128312	AGI_HUM1_OLIGO_A_23_P75509	protein tyrosine phosphatase, receptor type, f polypeptide (PTPRF), interacting protein (liprin), alpha 1	PPFIA1	||MGC26800||LIP1||PPFIA1||LIP.1||LAR-interacting protein 1||PTPRF interacting protein alpha 1 isoform a||PTPRF interacting protein alpha 1 isoform b||protein tyrosine phosphatase, receptor type, f polypeptide (PTPRF), interacting protein (liprin), alpha 1||	8500	NM_003626	NP_803172	11	11q13.2	The protein encoded by this gene is a member of the LAR protein-tyrosine phosphatase-interacting protein (liprin) family. Liprins interact with members of LAR family of transmembrane protein tyrosine phosphatases, which are known to be important for axon guidance and mammary gland development. This protein binds to the intracellular membrane-distal phosphatase domain of tyrosine phosphatase LAR, …
Hs.133999	AGI_HUM1_OLIGO_A_23_P63432	rhomboid, veinlet-like 2 (Drosophila)	RHBDL2	||RHBDL2||rhomboid, veinlet-like 2 (Drosophila)||	54933	AK097621	NP_060291	1	1p34.2	The protein encoded by this gene is a member of the rhomboid family of integral membrane proteins. This family contains proteins that are related to Drosophila rhomboid protein. Members of this family are found in both prokaryotes and eukaryotes and are thought to function as intramembrane serine proteases.	cellular component|integral to membrane|IEA|GO:0016021|GOA|na//molecular function|peptidase activity|IEA|GO:0008233|GOA|na//molecular function|serine-type endopeptidase activity|IEA|GO:0004252|GOA|na
Hs.323833	AGI_HUM1_OLIGO_A_23_P102706	syntaphilin	SNPH	||bA314N13.5||SNPH||KIAA0374||MGC46096||syntaphilin||	9751	AF187733	NP_055538	20	20p13	Syntaxin-1, synaptobrevin/VAMP, and SNAP25 interact to form the SNARE complex, which is required for synaptic vesicle docking and fusion. The protein encoded by this gene is membrane-associated and inhibits SNARE complex formation by binding free syntaxin-1. Expression of this gene appears to be brain-specific.	cellular component|integral to membrane|IEA|GO:0016021|GOA|na//biological process|neurotransmitter secretion|NAS|GO:0007269|GOA|10707983//biological process|synaptic vesicle docking|NAS|GO:0016081|GOA|10707983//cellular component|synaptosome|IEA|GO:0019717|GOA|na//molecular function|syntaxin-1 binding|NAS|GO:0017075|GOA|10707983		inhibits snare complex formation by absorbing free syntaxin-1.	membrane-associated.
Hs.157527	AGI_HUM1_OLIGO_A_23_P61987	hole gene	MGC4659	||MGC4659||hole gene||	80757	NM_025268	NP_079544	14	14q32.33
Hs.285091	AGI_HUM1_OLIGO_A_23_P207939	chromosome 18 open reading frame 1	C18orf1	||C18orf1||clone 22||chromosome 18 open reading frame 1||chromosome 18 open reading frame 1 isoform alpha 2||chromosome 18 open reading frame 1 isoform beta 1||chromosome 18 open reading frame 1 isoform beta 2||chromosome 18 open reading frame 1 isoform alpha 1||	753	NM_181481	NP_852148	18	18p11.2		biological process|biological_process unknown|ND|GO:0000004|GOA|na//cellular component|integral to membrane|NAS|GO:0016021|GOA|9479497//molecular function|molecular_function unknown|ND|GO:0005554|GOA|na			type ib membrane protein (potential).
Hs.410784	AGI_HUM1_OLIGO_A_23_P200222	low density lipoprotein receptor-related protein 8, apolipoprotein e receptor	LRP8	||APOER2||LRP8||HSZ75190||apolipoprotein E receptor 2||low density lipoprotein receptor-related protein 8 isoform 2 precursor||low density lipoprotein receptor-related protein 8 isoform 3 precursor||low density lipoprotein receptor-related protein 8, apolipoprotein e receptor||low density lipoprotein receptor-related protein 8 isoform 1 precursor||	7804	NM_004631	NP_150643	1	1p34	This gene encodes an apolipoprotein E receptor, a member of the low density lipoprotein receptor (LDLR) family. Apolipoprotein E is a small lipophilic plasma protein and a component of lipoproteins such as chylomicron remnants, very low density lipoprotein (VLDL), and high density lipoprotein (HDL). The apolipoprotein E receptor is involved in cellular recognition and internalization of these lip…	molecular function|apolipoprotein E receptor activity|IDA|GO:0030227|GOA|8626535//molecular function|calcium ion binding|IEA|GO:0005509|GOA|na//biological process|cholesterol metabolism|ISS|GO:0008203|GOA|na//cellular component|coated vesicle|ISS|GO:0030135|GOA|na//biological process|endocytosis|IDA|GO:0006897|GOA|8626535//cellular component|integral to membrane|IEA|GO:0016021|GOA|na//biological …
Hs.75216	AGI_HUM1_OLIGO_A_23_P200989	protein tyrosine phosphatase, receptor type, F	PTPRF	||PTPRF||LCA-homolog||3.1.3.48||leukocyte antigen-related tyrosine phosphatase||receptor-linked protein-tyrosine phosphatase LAR||PROTEIN-TYROSINE PHOSPHATASE, RECEPTOR-TYPE, F||leukocyte antigen-related (LAR) PTP receptor||protein tyrosine phosphatase, receptor type, F||protein tyrosine phosphatase, receptor type, F polypeptide||protein tyrosine phosphatase, receptor type, F isoform 1 precursor|…	5792	NM_002840	NP_569707	1	1p34	The protein encoded by this gene is a member of the protein tyrosine phosphatase (PTP) family. PTPs are known to be signaling molecules that regulate a variety of cellular processes including cell growth, differentiation, mitotic cycle, and oncogenic tran	molecular function|DNA binding|IEA|GO:0003677|GOA|na//biological process|cell adhesion|TAS|GO:0007155|GOA|7665159//molecular function|hydrolase activity|IEA|GO:0016787|GOA|na//cellular component|integral to plasma membrane|TAS|GO:0005887|GOA|2972792//cellular component|nucleus|IEA|GO:0005634|GOA|na//biological process|protein amino acid dephosphorylation|IEA|GO:0006470|GOA|na//molecular function|…		the first ptpase domain has enzymatic activity, while the second one seems to affect the substrate specificity of the first one.	type i membrane protein.
Hs.438695	AGI_HUM1_OLIGO_A_23_P25121	FK506 binding protein 11, 19 kDa	FKBP11	||FKBP11||FK506 binding protein 11, 19 kDa||	51303	BC048292	NP_057678	12	12q13.12		molecular function|isomerase activity|IEA|GO:0016853|GOA|na//molecular function|peptidyl-prolyl cis-trans isomerase activity|IEA|GO:0003755|GOA|na//biological process|protein folding|IEA|GO:0006457|GOA|na
Hs.406013	AGI_HUM1_OLIGO_A_23_P99324	keratin 18	KRT18	||CYK18||KRT18||cytokeratin 18||keratin 18||	3875	BF569100	NP_954657	12	12q13	KRT18 encodes the type I intermediate filament chain keratin 18. Keratin 18, together with its filament partner keratin 8, are perhaps the most commonly found members of the intermediate filament gene family. They are expressed in single layer epithelial tissues of the body. Mutations in this gene have been linked to cryptogenic cirrhosis. Two transcript variants encoding the same protein have be…	cellular component|intermediate filament|TAS|GO:0005882|GOA|2434380//biological process|morphogenesis|TAS|GO:0009653|GOA|2434380//molecular function|structural constituent of cytoskeleton|NR|GO:0005200|GOA|na
Hs.306777	AGI_HUM1_OLIGO_A_23_P66454	gasdermin-like	GSDML	||||GSDML||gasdermin-like||	55876; 94103	BX647700	NP_061000	17	17q21.2
Hs.104741	AGI_HUM1_OLIGO_A_23_P82699	T-LAK cell-originated protein kinase	TOPK	||TOPK||T-LAK cell-originated protein kinase||	55872	NM_018492	NP_060962	8	8p21.2	The protein encoded by this gene is a serine/threonine kinase related to the dual specific mitogen-activated protein kinase kinase (MAPKK) family. Evidence suggests that mitotic phosphorylation is required for its catalytic activity. This mitotic kinase may be involved in the activation of lymphoid cells and support testicular functions, with a suggested role in the process of spermatogenesis.	molecular function|ATP binding|IEA|GO:0005524|GOA|na//biological process|protein amino acid phosphorylation|IEA|GO:0006468|GOA|na//molecular function|protein kinase activity|IEA|GO:0004672|GOA|na//molecular function|transferase activity|IEA|GO:0016740|GOA|na
Hs.252839	AGI_HUM1_OLIGO_A_23_P63668	interferon-induced protein with tetratricopeptide repeats 5	IFIT5	||RI58||IFIT5||interferon-induced protein with tetratricopeptide repeats 5||retinoic acid- and interferon-inducible protein (58kD)||	24138	NM_012420	NP_036552	10	10q23.32		cellular component|cellular_component unknown|ND|GO:0008372|GOA|na//biological process|immune response|IEA|GO:0006955|GOA|na//molecular function|molecular_function unknown|ND|GO:0005554|GOA|na
Hs.436656	AGI_HUM1_OLIGO_A_23_P102231	small nuclear ribonucleoprotein polypeptide G	SNRPG	||SNRPG||SMG||small nuclear ribonucleoprotein polypeptide G||	6637	BU537399	NP_003087	2	2p13.3
Hs.173059	AGI_HUM1_OLIGO_A_23_P19176	similar to AVLV472	MGC23985	||MGC23985||similar to AVLV472||	389336	CD556191	NP_996849	5	5q32
Hs.84113	AGI_HUM1_OLIGO_A_23_P48669	cyclin-dependent kinase inhibitor 3 (CDK2-associated dual specificity phosphatase)	CDKN3	||CDI1||CDKN3||KAP1||CIP2||kinase-associated phosphatase||cyclin-dependent kinase interactor 1||cyclin-dependent kinase interacting protein 2||cyclin-dependent kinase inhibitor 3 (CDK2-associated dual specificity phosphatase)||	1033	BQ056337	NP_005183	14	14q22	The protein encoded by this gene belongs to the dual specificity protein phosphatase family. It was identified as a cyclin-dependent kinase inhibitor, and has been shown to interact with, and dephosphorylate CDK2 kinase, thus prevent the activation of CDK2 kinase. This gene was reported to be deleted, mutated, or overexpressed in several kinds of cancers.	biological process|cell cycle|IEA|GO:0007049|GOA|na//biological process|cell cycle arrest|TAS|GO:0007050|GOA|8242750//molecular function|hydrolase activity|IEA|GO:0016787|GOA|na//molecular function|kinase activity|IEA|GO:0016301|GOA|na//biological process|negative regulation of cell proliferation|TAS|GO:0008285|GOA|8242750//molecular function|phosphoprotein phosphatase activity|IEA|GO:0004721|GOA…		may play a role in cell cycle regulation. dual specificity phosphatase active toward substrates containing either phosphotyrosine or phosphoserine residues. interacts with cyclin- dependent kinases such as cdc2, cdk2 and cdk3. does not interact with cdk4.
Hs.1706	AGI_HUM1_OLIGO_A_23_P65442	interferon-stimulated transcription factor 3, gamma 48kDa	ISGF3G	||ISGF3-GAMMA||IRF-9||p48||ISGF3G||interferon regulatory factor 9||IRF9 INTERFERON-STIMULATED GENE FACTOR 3||interferon-stimulated transcription factor 3, gamma 48kDa||interferon-stimulated transcription factor 3, gamma (48kD)||interferon-stimulated gene factor 3, gamma subunit (48 kD)||	10379	BC035716	NP_006075	14	14q11.2		biological process|cell surface receptor linked signal transduction|TAS|GO:0007166|GOA|1630447//cellular component|cytoplasm|TAS|GO:0005737|GOA|1630447//biological process|immune response|IEA|GO:0006955|GOA|na//cellular component|nucleus|TAS|GO:0005634|GOA|1630447//biological process|protein ubiquitination|IEA|GO:0016567|GOA|na//biological process|regulation of transcription, DNA-dependent|IEA|GO…		responsible for the initial stimulation of ifn-alpha- responsive genes. it recognizes and binds to the ifn-stimulated response element, or isre within the regulatory sequences of target genes. isgf3 plays a primary role in the transmission of a signal from the cell surface to the nucleus.	nuclear.
Hs.279718	AGI_HUM1_OLIGO_A_23_P130974	KIAA1683	KIAA1683	||KIAA1683||	80726	AB051470		19	19p13.1		cellular component|viral envelope|IEA|GO:0019031|GOA|na
Hs.154230	AGI_HUM1_OLIGO_A_23_P4221	nuclear domain 10 protein	NDP52	||NDP52||MGC17318||nuclear domain 10 protein||NUCLEAR DOMAIN 10 PROTEIN 52||	10241	NM_005831	NP_005822	17	17q21.33	The protein encoded by this gene is a subunit of nuclear domain 10 (ND10) bodies. ND10 bodies are nuclear domains appearing immunohistochemically as ten dots per nucleus. They are believed to be associated with the nuclear matrix on the basis of their resistance to nuclease digestion and salt extraction. ND10 proteins are removed from the nucleus by herpes simplex virus-1 infection and may have a…	cellular component|nucleus|TAS|GO:0005634|GOA|7540613//biological process|viral life cycle|TAS|GO:0016032|GOA|7540613
Hs.8118	AGI_HUM1_OLIGO_A_23_P38723	KIAA0650 protein	KIAA0650	||||KIAA0650||KIAA0650 protein||	23347; 388457	AB014550		18	18p11.31
Hs.121017	AGI_HUM1_OLIGO_A_23_P59045	histone 1, H2ae	HIST1H2AE	||H2A.1||HIST1H2AE||H2A/a||H2A.2||H2AFA||histone H2AE||histone 1, H2ae||H2A histone family, member A||	3012	BE741093	NP_066390	6	6p22.2-p21.1	Histones are basic nuclear proteins that are responsible for the nucleosome structure of the chromosomal fiber in eukaryotes. Nucleosomes consist of approximately 146 bp of DNA wrapped around a histone octamer composed of pairs of each of the four core histones (H2A, H2B, H3, and H4). The chromatin fiber is further compacted through the interaction of a linker histone, H1, with the DNA between th…	molecular function|DNA binding|NAS|GO:0003677|GOA|na//cellular component|chromosome|IEA|GO:0005694|GOA|na//biological process|chromosome organization and biogenesis (sensu Eukarya)|NAS|GO:0007001|GOA|na//cellular component|nucleosome|NAS|GO:0000786|GOA|na//biological process|nucleosome assembly|NAS|GO:0006334|GOA|na//cellular component|nucleus|IEA|GO:0005634|GOA|na			nuclear.
Hs.517647	AGI_HUM1_OLIGO_A_23_P68958	Clone IMAGE:3605655, mRNA				AK090725		22
Hs.289044	AGI_HUM1_OLIGO_A_23_P122052	MRNA; cDNA DKFZp686G03142 (from clone DKFZp686G03142)				BX537894		5
Hs.266738	AGI_HUM1_OLIGO_A_23_P17914	chromosome 22 open reading frame 20	C22orf20	||C22orf20||chromosome 22 open reading frame 20||	80339	AL138578	NP_079501	22	22q13.31		cellular component|integral to membrane|IEA|GO:0016021|GOA|na
Hs.79078	AGI_HUM1_OLIGO_A_23_P92441	MAD2 mitotic arrest deficient-like 1 (yeast)	MAD2L1	||HSMAD2||MAD2L1||MAD2-like 1||MAD2, S. CEREVISIAE, HOMOLOG OF||mitotic arrest deficient, yeast, homolog-like 1||MAD2 mitotic arrest deficient-like 1 (yeast)||MITOTIC ARREST-DEFICIENT 2, S. CEREVISIAE, HOMOLOG OF||MAD2 (mitotic arrest deficient, yeast, homolog)-like 1||MITOTIC ARREST-DEFICIENT 2, S. CEREVISIAE, HOMOLOG-LIKE 1||	4085	U65410	NP_002349	4	4q27	MAD2L1 is a component of the mitotic spindle assembly checkpoint that prevents the onset of anaphase until all chromosomes are properly aligned at the metaphase plate. MAD2L1 is related to the MAD2L2 gene located on chromosome 1. A MAD2 pseudogene has been mapped to chromosome 14.	biological process|cell cycle|IEA|GO:0007049|GOA|na//cellular component|kinetochore|TAS|GO:0000776|GOA|8824189//biological process|mitosis|TAS|GO:0007067|GOA|8824189//biological process|mitotic checkpoint|TAS|GO:0007093|GOA|8824189//cellular component|nucleus|IEA|GO:0005634|GOA|na		required for the execution of the mitotic checkpoint which monitors the process of kinetochore-spindle attachment and delays the onset of anaphase when this process is not complete. it inhibits the activity of the anaphase promoting complex by sequestering cdc20 until all chromosomes are aligned at the metaphase plate.	nuclear.
Hs.437099	AGI_HUM1_OLIGO_A_23_P157715	protein phosphatase 1, regulatory (inhibitor) subunit 16A	PPP1R16A	||PPP1R16A||protein phosphatase 1, regulatory (inhibitor) subunit 16A||	84988	AK090471	NP_116291	8	8q24.3		cellular component|membrane|IEA|GO:0016020|GOA|na
Hs.443836	AGI_HUM1_OLIGO_A_23_P21838	2',3'-cyclic nucleotide 3' phosphodiesterase	CNP	||CNP1||3.1.4.37||CNP||CYCLIC NUCLEOTIDE PHOSPHODIESTERASE||2',3'-cyclic nucleotide 3' phosphodiesterase||2-PRIME,3-PRIME @CYCLIC NUCLEOTIDE 3-PRIME PHOSPHOHYDROLASE||2', 3' cyclic nucleotide 3' phosphohydrolase||	1267	NM_033133	NP_149124	17	17q21		molecular function|2',3'-cyclic-nucleotide 3'-phosphodiesterase activity|TAS|GO:0004113|GOA|8392017//biological process|cyclic nucleotide catabolism|IEA|GO:0009214|GOA|na//molecular function|hydrolase activity|IEA|GO:0016787|GOA|na//cellular component|membrane|IEA|GO:0016020|GOA|na//biological process|synaptic transmission|TAS|GO:0007268|GOA|1322358			firmly bound to membrane structures of brain white matter.
Hs.266470	AGI_HUM1_OLIGO_A_23_P213375	protocadherin beta 2	PCDHB2	||PCDH-BETA-2||PCDHB2||PROTOCADHERIN-BETA 2||protocadherin beta 2||	56133	AK027526	NP_061759	5	5q31	This gene is a member of the protocadherin beta gene cluster, one of three related gene clusters tandemly linked on chromosome five. The gene clusters demonstrate an unusual genomic organization similar to that of B-cell and T-cell receptor gene clusters.	molecular function|calcium ion binding|IEA|GO:0005509|GOA|na//biological process|calcium-dependent cell-cell adhesion|NAS|GO:0016339|GOA|11322959//biological process|cell adhesion|TAS|GO:0007155|GOA|10380929//biological process|homophilic cell adhesion|IEA|GO:0007156|GOA|na//cellular component|integral to plasma membrane|TAS|GO:0005887|GOA|10380929//molecular function|protein binding|NAS|GO:00055…		potential calcium-dependent cell-adhesion protein. may be involved in the establishment and maintenance of specific neuronal connections in the brain.	type i membrane protein (by similarity).
Hs.2076	AGI_HUM1_OLIGO_A_23_P255805	zinc finger protein 7 (KOX 4, clone HF.16)	ZNF7	||ZNF7||zinc finger protein 7 (KOX 4, clone HF.16)||	7553; 28991	NM_014066	NP_003407	8	8q24		molecular function|DNA binding|TAS|GO:0003677|GOA|2106481//biological process|development|TAS|GO:0007275|GOA|2106481//cellular component|nucleus|IEA|GO:0005634|GOA|na//biological process|regulation of transcription, DNA-dependent|IEA|GO:0006355|GOA|na//molecular function|zinc ion binding|IEA|GO:0008270|GOA|na		may function as a transcription factor.	nuclear (probable).
Hs.440525	AGI_HUM1_OLIGO_A_23_P76918	translocase of inner mitochondrial membrane 9 homolog (yeast)	TIMM9	||TIMM9||TIM9A||translocase of inner mitochondrial membrane 9 homolog (yeast)||translocase of inner mitochondrial membrane 9 (yeast) homolog||TRANSLOCASE OF INNER MITOCHONDRIAL MEMBRANE 9, YEAST, HOMOLOG OF||	26520	BG719789	NP_036592	14	14q21	TIMM9 belongs to a family of evolutionarily conserved proteins that are organized in heterooligomeric complexes in the mitochondrial intermembrane space. These proteins mediate the import and insertion of hydrophobic membrane proteins into the mitochondrial inner membrane.[supplied by OMIM]	cellular component|mitochondrial inner membrane presequence translocase complex|TAS|GO:0005744|GOA|10552927//cellular component|mitochondrion|IEA|GO:0005739|GOA|na//biological process|perception of sound|TAS|GO:0007605|GOA|10552927//molecular function|protein translocase activity|IEA|GO:0015450|GOA|na//biological process|protein transport|IEA|GO:0015031|GOA|na//biological process|protein-mitochon…		likely to be involved in the import and insertion of hydrophobic membrane proteins into the mitochondrial inner membrane.	mitochondrial inner membrane (by similarity).
Hs.238126	AGI_HUM1_OLIGO_A_23_P62807	CGI-49 protein	CGI-49	||CGI-49||CGI-49 protein||	51097	NM_016002	NP_057086	1	1q44
Hs.121748	AGI_HUM1_OLIGO_A_23_P126521	tripartite motif-containing 17	TRIM17	||TRIM17||RNF16||TERF||tripartite motif-containing 17||TESTIS RING FINGER PROTEIN||RING FINGER PROTEIN 16||	51127	AK055426	NP_057186	1	1q42	The protein encoded by this gene is a member of the tripartite motif (TRIM) family. The TRIM motif includes three zinc-binding domains, a RING, a B-box type 1 and a B-box type 2, and a coiled-coil region. The protein localizes to cytoplasmic bodies. The protein is expressed almost exclusively in the testis, but its function is unknown.	biological process|protein ubiquitination|IEA|GO:0016567|GOA|na//cellular component|ubiquitin ligase complex|IEA|GO:0000151|GOA|na//molecular function|ubiquitin-protein ligase activity|IEA|GO:0004842|GOA|na//molecular function|zinc ion binding|IEA|GO:0008270|GOA|na
Hs.155017	AGI_HUM1_OLIGO_A_23_P211007	nuclear receptor interacting protein 1	NRIP1	||NRIP1||nuclear factor RIP140||RECEPTOR-INTERACTING PROTEIN 140||NUCLEAR RECEPTOR-INTERACTING PROTEIN 1||nuclear receptor interacting protein 1||Nuclear receptor interacting protein 1 (receptor interacting protein 140)||	8204	NM_003489	NP_003480	21	21q11.2	Nuclear receptor interacting protein 1 (NRIP1) is a nuclear protein that specifically interacts with the hormone-dependent activation domain AF2 of nuclear receptors. Also known as RIP140, this protein modulates transcriptional activity of the estrogen receptor.	cellular component|nucleus|TAS|GO:0005634|GOA|7641693//biological process|regulation of transcription, DNA-dependent|IEA|GO:0006355|GOA|na//biological process|transcription|TAS|GO:0006350|GOA|7641693//molecular function|transcription coactivator activity|TAS|GO:0003713|GOA|7641693		modulates transcriptional activation by steroid receptors such as nr3c1, nr3c2 and esr1.	nuclear.
Hs.454758	AGI_HUM1_OLIGO_A_23_P208961	melanoma associated antigen (mutated) 1	MUM1	||MUM1||melanoma associated antigen (mutated) 1||	84939	NM_032853	NP_116242	19	19p13.3		biological process|biological_process unknown|ND|GO:0000004|GOA|na//cellular component|cellular_component unknown|ND|GO:0008372|GOA|na//molecular function|molecular_function unknown|ND|GO:0005554|GOA|na
Hs.21143	AGI_HUM1_OLIGO_A_23_P162559	signal peptide peptidase 3	SPPL3	||IMP2||SPPL3||SPP-LIKE 3||INTRAMEMBRANE PROTEASE 2||SIGNAL PEPTIDE PEPTIDASE-LIKE 3||signal peptide peptidase 3||	121665	NM_139015	NP_620584	12	12q24.31		molecular function|D-alanyl-D-alanine endopeptidase activity|IEA|GO:0008717|GOA|na//cellular component|integral to membrane|IEA|GO:0016021|GOA|na//molecular function|peptidase activity|IEA|GO:0008233|GOA|na
Hs.411274	AGI_HUM1_OLIGO_A_23_P20502	solute carrier family 39 (zinc transporter), member 4	SLC39A4	||ZIP4||SLC39A4||solute carrier family 39 (zinc transporter), member 4||	55630	AK056900	NP_570901	8	8q24.3		cellular component|membrane|IEA|GO:0016020|GOA|na//biological process|metal ion transport|IEA|GO:0030001|GOA|na//molecular function|metal ion transporter activity|IEA|GO:0046873|GOA|na
Hs.462906	AGI_HUM1_OLIGO_A_23_P78068	TBC1 domain family, member 3	TBC1D3	||||TBC1D3||TBC1 domain family, member 3||	84218; 339284	AK125832	NP_115634	17	17q21.1		molecular function|GTPase activator activity|IEA|GO:0005096|GOA|na//biological process|cell growth and/or maintenance|IEA|GO:0008151|GOA|na
Hs.236844	AGI_HUM1_OLIGO_A_23_P98930	hypothetical protein FLJ10652	FLJ10652	||||FLJ10652||hypothetical protein FLJ10652||	55196; 55019	AB046771	NP_060639	12	12p11.22
Hs.79361	AGI_HUM1_OLIGO_A_23_P142090	kallikrein 6 (neurosin, zyme)	KLK6	||Bssp||PRSS18||KLK6||Klk7||SP59||PRSS9||MGC9355||protease M||kallikrein 6 preproprotein||protease, serine, 18||protease, serine, 9||kallikrein 6 (neurosin, zyme)||	5653	AY318867	NP_002765	19	19q13.3	Kallikreins are a subgroup of serine proteases having diverse physiological functions. Growing evidence suggests that many kallikreins are implicated in carcinogenesis and some have potential as novel cancer and other disease biomarkers. This gene is one of the fifteen kallikrein subfamily members located in a cluster on chromosome 19. The encoded enzyme is regulated by steroid hormones. In tissu…	biological process|amyloid precursor protein metabolism|NAS|GO:0042982|GOA|12709365//biological process|central nervous system development|NAS|GO:0007417|GOA|12589961//molecular function|chymotrypsin activity|IEA|GO:0004263|GOA|na//biological process|coll			secreted.
Hs.308019	AGI_HUM1_OLIGO_A_23_P99853	hypothetical protein FLJ10980	FLJ10980	||FLJ10980||hypothetical protein FLJ10980||	56204	BC040548		15	15q21.1
Hs.440438	AGI_HUM1_OLIGO_A_23_P76774	goosecoid	GSC	||GSC||goosecoid||	145258	BG112580	NP_776248	14	14q32.1	This gene encodes a member of the bicoid subfamily of the paired (PRD) homeobox family of proteins. The encoded protein acts as a transcription factor and may be autoregulatory. A similar protein in mice plays a role in craniofacial and rib cage development during embryogenesis.	biological process|development|IEA|GO:0007275|GOA|na//biological process|gastrulation|NAS|GO:0007369|GOA|7916327//cellular component|nucleus|IEA|GO:0005634|GOA|na//cellular component|nucleus|NAS|GO:0005634|GOA|na//biological process|regulation of transcription, DNA-dependent|IEA|GO:0006355|GOA|na//molecular function|transcription factor activity|IEA|GO:0003700|GOA|na		regulates chordin (chrd). may play a role in spatial programing within discrete embryonic fields or lineage compartements during organogenesis.	nuclear.
Hs.307905	AGI_HUM1_OLIGO_A_23_P55706	v-rel reticuloendotheliosis viral oncogene homolog B, nuclear factor of kappa light polypeptide gene enhancer in B-cells 3 (avian)	RELB	||I-REL||IREL||RELB||v-rel avian reticuloendotheliosis viral oncogene homolog B (nuclear factor of kappa light polypeptide gene enhancer in B-cells 3)||v-rel reticuloendotheliosis viral oncogene homolog B, nuclear factor of kappa light polypeptide gene enhancer in B-cells 3 (avian)||	5971	M83221	NP_006500	19	19q13.32		cellular component|nucleus|IEA|GO:0005634|GOA|na//molecular function|protein binding|TAS|GO:0005515|GOA|1577270//biological process|regulation of transcription, DNA-dependent|IEA|GO:0006355|GOA|na//molecular function|transcription corepressor activity|TAS|GO:0003714|GOA|1577270//molecular function|transcription factor activity|TAS|GO:0003700|GOA|8188306		stimulates promoter activity in the presence of p49- and p50-nf-kappa-b. neither associates with dna nor with p65-nf-kappa- b.	nuclear.
Hs.405880	AGI_HUM1_OLIGO_A_23_P86182	mitochondrial ribosomal protein S21	MRPS21	||MRPS21||mitochondrial ribosomal protein S21||	54460	BF131643	NP_114107	1		Mammalian mitochondrial ribosomal proteins are encoded by nuclear genes and help in protein synthesis within the mitochondrion. Mitochondrial ribosomes (mitoribosomes) consist of a small 28S subunit and a large 39S subunit. They have an estimated 75% prot	cellular component|mitochondrial small ribosomal subunit|IDA|GO:0005763|GOA|11279123//cellular component|mitochondrion|IEA|GO:0005739|GOA|na//biological process|protein biosynthesis|NAS|GO:0006412|GOA|11279123//molecular function|structural constituent of ribosome|NAS|GO:0003735|GOA|11279123			mitochondrial.
Hs.38178	AGI_HUM1_OLIGO_A_23_P254733	KSHV latent nuclear antigen interacting protein 1	KLIP1	||MLF1IP||KLIP1||MLF1 interacting protein||KSHV latent nuclear antigen interacting protein 1||	79682	AF516710	NP_078905	4	4q35.1
Hs.156856	AGI_HUM1_OLIGO_A_23_P144384	UDP-N-acetyl-alpha-D-galactosamine:polypeptide N-acetylgalactosaminyltransferase 7 (GalNAc-T7)	GALNT7	||GalNAcT7||GALNT7||GalNAc TRANSFERASE 7||UDP-N-acetyl-alpha-D-galactosamine:polypeptide N-acetylgalactosaminyltransferase 7 (GalNAc-T7)||	51809	BC047468	NP_059119	4	4q31.1	This gene encodes GalNAc transferase 7, a member of the GalNAc-transferase family. The enzyme encoded by this gene controls the initiation step of mucin-type O-linked protein glycosylation and transfer of N-acetylgalactosamine to serine and threonine amino acid residues. This enzyme is a type II transmembrane protein and shares common sequence motifs with other family members. Unlike other family…
Hs.411456	AGI_HUM1_OLIGO_A_23_P16682	hypothetical protein FLJ20244	FLJ20244	||FLJ20244||hypothetical protein FLJ20244||	55621	AL390133	NP_060192	19	19p13.13		molecular function|RNA binding|IEA|GO:0003723|GOA|na//molecular function|S-adenosylmethionine-dependent methyltransferase activity|IEA|GO:0008757|GOA|na//molecular function|tRNA (guanine-N2-)-methyltransferase activity|IEA|GO:0004809|GOA|na//biological process|tRNA processing|IEA|GO:0008033|GOA|na//molecular function|transferase activity|IEA|GO:0016740|GOA|na
Hs.1608	AGI_HUM1_OLIGO_A_23_P256455	replication protein A3, 14kDa	RPA3	||RPA3||RPA14||REPA3||REPLICATION PROTEIN A3, 14-KD||replication protein A3, 14kDa||replication protein A3 (14kD)||	6119	BF217712	NP_002938	7	7p22		biological process|DNA repair|NR|GO:0006281|GOA|na//biological process|DNA replication|TAS|GO:0006260|GOA|8454588//cellular component|DNA replication factor A complex|TAS|GO:0005662|GOA|8454588//molecular function|nucleic acid binding|IEA|GO:0003676|GOA|na//cellular component|nucleus|IEA|GO:0005634|GOA|na//molecular function|single-stranded DNA binding|TAS|GO:0003697|GOA|8454588		absolutely required for simian virus 40 dna replication in vitro. it participates in a very early step in initiation. rp-a is a single-stranded dna-binding protein.	nuclear.
Hs.500798	AGI_HUM1_OLIGO_A_23_P27147	APC11 anaphase promoting complex subunit 11 homolog (yeast)	ANAPC11	||||ANAPC11||APC11 anaphase promoting complex subunit 11 homolog (yeast)||	51529; 400637	BC033173	NP_057560	17	17q25.3		biological process|cell cycle|IEA|GO:0007049|GOA|na//biological process|mitosis|IEA|GO:0007067|GOA|na//cellular component|nucleus|IEA|GO:0005634|GOA|na//biological process|protein ubiquitination|IEA|GO:0016567|GOA|na//cellular component|ubiquitin ligase complex|IEA|GO:0000151|GOA|na//molecular function|ubiquitin-protein ligase activity|IEA|GO:0004842|GOA|na//molecular function|zinc ion binding|IE…
Hs.437046	AGI_HUM1_OLIGO_A_23_P116980	tubby like protein 3	TULP3	||TUBL3||MGC45295||TULP3||TUBBY-LIKE PROTEIN 3||tubby like protein 3||	7289	NM_003324	NP_003315	12	12p13.3	This gene encodes a member of the tubby-like protein (TULP) family. Members of this family have been identified in plants, vertebrates, and invertebrates, and they share a conserved C-terminal region of approximately 200 amino acid residues. The human and mouse TULP3 proteins share 69% amino acid sequence identity, with higher identity at the N and C termini than in the central region.	biological process|G-protein coupled receptor protein signaling pathway|NAS|GO:0007186|GOA|11375483//cellular component|nucleus|NAS|GO:0005634|GOA|11375483//molecular function|phosphatidylinositol-4,5-bisphosphate binding|NAS|GO:0005546|GOA|11375483//cellular component|plasma membrane|NAS|GO:0005886|GOA|11375483//biological process|regulation of transcription, DNA-dependent|NAS|GO:0006355|GOA|113…
Hs.47011	AGI_HUM1_OLIGO_A_23_P60296	osteoclast stimulating factor 1	OSTF1	||SH3P2||bA235O14.1||OSTF1||OSF||osteoclast stimulating factor 1||	26578	AK091034	NP_036515	9	9q13-q21.2		cellular component|intracellular|TAS|GO:0005622|GOA|10092216//biological process|ossification|TAS|GO:0001503|GOA|10092216//molecular function|protein binding|TAS|GO:0005515|GOA|10092216//biological process|signal transduction|TAS|GO:0007165|GOA|10092216		induces bone resorption, acting probably through a signaling cascade which results in the secretion of factor(s) enhancing osteoclast formation and activity.	cytoplasmic (probable).
Hs.282804	AGI_HUM1_OLIGO_A_23_P40821	Hermansky-Pudlak syndrome 3	HPS3	||HPS3||HPS3 GENE||Hermansky-Pudlak syndrome 3||	84343	NM_032383	NP_115759	3	3q24	This gene encodes a protein containing a potential clathrin-binding motif, consensus dileucine signals, and tyrosine-based sorting signals for targeting to vesicles of lysosomal lineage. The encoded protein may play a role in organelle biogenesis associated with melanosomes, platelet dense granules, and lysosomes. Mutations in this gene are associated with Hermansky-Pudlak syndrome type 3. Altern…			involved in early stages of melanosome biogenesis and maturation (by similarity).	cytoplasmic (by similarity).
Hs.99899	AGI_HUM1_OLIGO_A_23_P119207	tumor necrosis factor (ligand) superfamily, member 7	TNFSF7	||CD27LG||TNFSF7||CD27 ligand||CD70 antigen||Ki-24 antigen||surface antigen CD70||tumor necrosis factor (ligand) superfamily, member 7||tumor necrosis factor ligand superfamily, member 7||	970	BG421005	NP_001243	19	19p13	The protein encoded by this gene is a cytokine that belongs to the tumor necrosis factor (TNF) ligand family. This cytokine is a ligand for TNFRSF27/CD27. It is a surface antigen on activated, but not on resting, T and B lymphocytes. It induces proliferation of costimulated T cells, enhances the generation of cytolytic T cells, and contributes to T cell activation. This cytokine is also reported …	biological process|apoptosis|NR|GO:0006915|GOA|na//biological process|cell proliferation|TAS|GO:0008283|GOA|8120384//biological process|cell-cell signaling|TAS|GO:0007267|GOA|8387892//biological process|immune response|IEA|GO:0006955|GOA|na//cellular component|integral to plasma membrane|TAS|GO:0005887|GOA|8120384//biological process|signal transduction|TAS|GO:0007165|GOA|8387892//molecular funct…		cytokine that binds to tnfrsf7/cd27. plays a role in t cell activation. induces the proliferation of costimulated t cells and enhances the generation of cytolytic t cells.	type ii membrane protein.
Hs.171626	AGI_HUM1_OLIGO_A_23_P133424	S-phase kinase-associated protein 1A (p19A)	SKP1A	||TCEB1L||SKP1A||OCP-II||MGC34403||EMC19||cyclin A/CDK2-associated p19||CDK2/CYCLIN A-ASSOCIATED PROTEIN p19A||organ of Corti protein 2||S-phase kinase-associated protein 1A (p19A)||TRANSCRIPTION ELONGATION FACTOR B, 1-LIKE||S-phase kinase-associated protein 1A isoform b||S-phase kinase-associated protein 1A isoform a||transcription elongation factor B (SIII), polypeptide 1-like||RNA polymerase I…	6500	NM_006930	NP_733779	5	5q31	This gene encodes an F-box protein which functions as a substrate recognition component of the SCF ubiquitin ligase complex. It binds to cyclin F, S-phase kinase-associated protein 2, and other regulatory proteins involved in ubiquitin proteolysis through an F-box motif. The encoded protein also collaborates with a network of proteins to control beta-catenin levels and affects the activity level …	biological process|biological_process unknown|ND|GO:0000004|GOA|na//cellular component|cellular_component unknown|ND|GO:0008372|GOA|na//molecular function|molecular_function unknown|ND|GO:0005554|GOA|na		essential component of the scf (skp1-cul1-f-box protein) ubiquitin ligase complex, which mediates the ubiquitination of proteins involved in cell cycle progression, signal transduction and transcription. in the scf complex, serves as an adapter that links the f-box protein to cul1.
Hs.141245	AGI_HUM1_OLIGO_A_23_P203737	PTD015 protein	PTD015	||MGC3367||FLJ21035||PTD015||PTD015 protein||	28971	BG121856	NP_078960	11	11q13.4
Hs.31387	AGI_HUM1_OLIGO_A_23_P256172	nuclear protein E3-3	DKFZP564J0123	||||DKFZP564J0123||nuclear protein E3-3||	25915; 401065	NM_199417	NP_955449	3	3p21.31	This gene encodes nuclear protein of unknown function. The similar rat nuclear protein is predominantly expressed in testis. Alternatively spliced transcript variants encoding different isoforms have been identified.	cellular component|nucleus|IEA|GO:0005634|GOA|na
Hs.2043	AGI_HUM1_OLIGO_A_23_P133191	solute carrier family 25 (mitochondrial carrier; adenine nucleotide translocator), member 4	SLC25A4	||||SLC25A4||solute carrier family 25 (mitochondrial carrier; adenine nucleotide translocator), member 4||	291; 293	BQ721242	NP_001142	4	4q35				catalyzes the exchange of adp and atp across the mitochondrial inner membrane.	integral membrane protein. mitochondrial inner membrane.
Hs.435413	AGI_HUM1_OLIGO_A_23_P154522	metastasis associated family, member 3	MTA3	||MTA3||metastasis associated family, member 3||	57504	AK127245	NP_065795	2	2p22.1		cellular component|nucleus|IEA|GO:0005634|GOA|na//biological process|regulation of transcription, DNA-dependent|IEA|GO:0006355|GOA|na//molecular function|transcription factor activity|IEA|GO:0003700|GOA|na
Hs.127826	AGI_HUM1_OLIGO_A_23_P101494	erythropoietin receptor	EPOR	||EPOR||erythropoietin receptor||erythropoietin receptor precursor||	2057	BC019092	NP_000112	19	19p13.3-p13.2	The erythropoietin receptor is a member of the cytokine receptor family. Upon erythropoietin binding, the erythropoietin receptor activates Jak2 tyrosine kinase which activates different intracellular pathways including: Ras/MAP kinase, phosphatidylinositol 3-kinase and STAT transcription factors. The stimulated erythropoietin receptor appears to have a role in erythroid cell survival. Defects in…	molecular function|erythropoietin receptor activity|TAS|GO:0004900|GOA|8506290//molecular function|guanyl-nucleotide exchange factor activity|IEA|GO:0005085|GOA|na//cellular component|integral to plasma membrane|TAS|GO:0005887|GOA|1848667//biological process|signal transduction|NR|GO:0007165|GOA|1668606//biological process|small GTPase mediated signal transduction|IEA|GO:0007264|GOA|na		isoform epor-t, missing the cytoplasmic tail, acts as a dominant-negative receptor of epor-mediated signaling.	type i membrane protein. isoform epor-s is secreted and located to the cell surface.
Hs.153687	AGI_HUM1_OLIGO_A_23_P18559	inositol polyphosphate-4-phosphatase, type II, 105kDa	INPP4B	||INPP4B||3.1.3.66||inositol polyphosphate-4-phosphatase, type II, 105kDa||INOSITOL POLYPHOSPHATE-4-PHOSPHATASE, TYPE II, 105-KD||inositol polyphosphate 4-phosphatase II; 4-phosphatase II||	8821	BX649090	NP_003857	4	4q31.1	INPP4B encodes the inositol polyphosphate 4-phosphatase type II, one of the enzymes involved in phosphatidylinositol signaling pathways. This enzyme removes the phosphate group at position 4 of the inositol ring from inositol 3,4-bisphosphate. There is limited data to suggest that the human type II enzyme is subject to alternative splicing, as has been established for the type I enzyme.	molecular function|phosphatidylinositol-3,4-bisphosphate 4-phosphatase activity|TAS|GO:0016316|GOA|9295334//biological process|signal transduction|TAS|GO:0007165|GOA|9295334
Hs.444840	AGI_HUM1_OLIGO_A_23_P42695	chromosome 7 open reading frame 24	C7orf24	||C7orf24||chromosome 7 open reading frame 24||	79017	BF570959	NP_076956	7	7p15-p14
Hs.241503	AGI_HUM1_OLIGO_A_23_P88351	spastic paraplegia 3A (autosomal dominant)	SPG3A	||SPG3A||ATLASTIN||SPG3A GENE||spastic paraplegia 3A (autosomal dominant)||	51062	NM_181598	NP_853629	14	14q22.1		molecular function|DNA binding|IEA|GO:0003677|GOA|na//molecular function|GTP binding|IEA|GO:0005525|GOA|na//molecular function|GTPase activity|IEA|GO:0003924|GOA|na//biological process|immune response|IEA|GO:0006955|GOA|na//cellular component|nucleus|IEA|GO:0005634|GOA|na
Hs.1581	AGI_HUM1_OLIGO_A_23_P109427	glutathione S-transferase theta 2	GSTT2	||GSTT2||2.5.1.18||GLUTATHIONE S-TRANSFERASE, THETA-2||glutathione S-transferase theta 2||	2953	CD013992	NP_000845	22	22q11.2	Glutathione S-transferase (GSTs) theta 2 (GSTT2) is a member of a superfamily of proteins that catalyze the conjugation of reduced glutathione to a variety of electrophilic and hydrophobic compounds. Human GSTs can be divided into five main classes: Alpha, Mu, Pi, Theta, and Zeta. The theta class includes GSTT1 and GSTT2. The GSTT1 and GSTT2 share 55% amino acid sequence identity and both of them…	molecular function|glutathione transferase activity|TAS|GO:0004364|GOA|7789971//molecular function|transferase activity|IEA|GO:0016740|GOA|na		conjugation of reduced glutathione to a wide number of exogenous and endogenous hydrophobic electrophiles. has a sulfatase activity.	cytoplasmic.
Hs.172684	AGI_HUM1_OLIGO_A_23_P28434	vesicle-associated membrane protein 5 (myobrevin)	VAMP5	||||VAMP5||vesicle-associated membrane protein 5 (myobrevin)||	10791; 8673	BG535701	NP_006625	2	2p11.2		cellular component|integral to membrane|IEA|GO:0016021|GOA|na//biological process|myogenesis|IEA|GO:0007519|GOA|na//cellular component|plasma membrane|TAS|GO:0005886|GOA|9725904		may participate in trafficking events that are associated with myogenesis, such as myoblast fusion and/or glut4 trafficking.	type iv membrane protein (probable). associated with the plasma membrane as well as intracellular perinuclear and peripheral vesicular structures of myotubes. associated with the trans-golgi, but not with the cis-golgi apparatus (by similarity).
Hs.497707	AGI_HUM1_OLIGO_A_23_P61039	Partial mRNA for immunoglobulin heavy chain variable region (IGHV32-D-JH-Calpha2 gene), clone ET74		||||Partial mRNA for immunoglobulin heavy chain variable region (IGHV32-D-JH-Calpha2 gene), clone ET74||	388025; 54476	XM_370781		14
Hs.409798	AGI_HUM1_OLIGO_A_23_P254626	sarcoglycan, epsilon	SGCE	||ESG||DYT11||SGCE||sarcoglycan, epsilon||dystonia 11, myoclonic||	8910	NM_003919	NP_003910	7	7q21-q22	The SGCE gene encodes the epsilon member of the sarcoglycan family, transmembrane components of the dystrophin-glycoprotein complex, which links the cytoskeleton to the extracellular matrix.[supplied by OMIM]	molecular function|calcium ion binding|IEA|GO:0005509|GOA|na//biological process|cell-matrix adhesion|TAS|GO:0007160|GOA|9405466//cellular component|cytoskeleton|IEA|GO:0005856|GOA|na//cellular component|integral to plasma membrane|TAS|GO:0005887|GOA|9475163//biological process|muscle development|TAS|GO:0007517|GOA|9405466//molecular function|protein binding|IEA|GO:0005515|GOA|na//cellular compon…		component of the sarcoglycan complex, a subcomplex of the dystrophin-glycoprotein complex which forms a link between the f-actin cytoskeleton and the extracellular matrix.	type i membrane protein. sarcolemmal (potential).
Hs.348501	AGI_HUM1_OLIGO_A_23_P82950	pericentriolar material 1	PCM1	||PCM1||PTC4||pericentriolar material 1||	5108	NM_006197	NP_006188	8	8p22-p21.3		molecular function|DNA binding|IEA|GO:0003677|GOA|na//molecular function|DNA-directed RNA polymerase activity|IEA|GO:0003899|GOA|na//cellular component|cytoplasm|TAS|GO:0005737|GOA|8120099//cellular component|pericentriolar material|TAS|GO:0000242|GOA|8120099//biological process|transcription|IEA|GO:0006350|GOA|na
Hs.169910	AGI_HUM1_OLIGO_A_23_P142698	tubulin tyrosine ligase-like family, member 4	TTLL4	||KIAA0173||TTLL4||tubulin tyrosine ligase-like family, member 4||	9654	D79995	NP_055455	2	2p24.3-p24.1		molecular function|ligase activity|IEA|GO:0016874|GOA|na//biological process|protein modification|IEA|GO:0006464|GOA|na//molecular function|tubulin-tyrosine ligase activity|IEA|GO:0004835|GOA|na
Hs.167379	AGI_HUM1_OLIGO_A_23_P148541	cancer/testis antigen 1B	CTAG1B	||||CTAG1B||cancer/testis antigen 1B||	1485; 246100	BQ575599	NP_001318	X	Xq28		biological process|biological_process unknown|ND|GO:0000004|GOA|na//cellular component|integral to membrane|IEA|GO:0016021|GOA|na//molecular function|molecular_function unknown|ND|GO:0005554|GOA|10523621
Hs.407934	AGI_HUM1_OLIGO_A_23_P52727	neuron navigator 2	NAV2	||RAINB1||NAV2||KIAA1419||neuron navigator 2||RETINOIC ACID-INDUCIBLE GENE IN NEUROBLASTOMA 1||	89797	NM_182964	NP_892009	11	11p15.1	The vitamin A metabolite, all-trans retinoic acid (atRA), plays an important role in neuronal development, including neurite outgrowth. RAINB1 is an atRA-responsive gene.[supplied by OMIM]
Hs.146346	AGI_HUM1_OLIGO_A_23_P80551	hypothetical protein LOC339903	LOC339903	||LOC339903||hypothetical protein LOC339903||	339903	BC041820		3	3p21.33
AY007103	AGI_HUM1_OLIGO_A_23_P213680	Data not found
Hs.300592	AGI_HUM1_OLIGO_A_23_P43157	v-myb myeloblastosis viral oncogene homolog (avian)-like 1	MYBL1	||A-MYB||MYBL1||MYB-RELATED GENE AMYB||Avian myeloblastosis viral (v-myb) oncogene homolog like-1||v-myb myeloblastosis viral oncogene homolog (avian)-like 1||v-myb avian myeloblastosis viral oncogene homolog-like 1||	4603	X66087		8	8q22		molecular function|DNA binding|IEA|GO:0003677|GOA|na//cellular component|nucleus|NAS|GO:0005634|GOA|8058310//biological process|regulation of transcription, DNA-dependent|NAS|GO:0006355|GOA|na//molecular function|transcriptional activator activity|NAS|GO:0016563|GOA|8058310		strong transcriptional activator; dna-binding protein that specifically recognize the sequence 5'-yaac[gt]g-3'. could have a role in the proliferation and/or differentiation of neurogenic, spermatogenic and b-lymphoid cells.	nuclear.
Hs.518757	AGI_HUM1_OLIGO_A_23_P92579	hypothetical protein FLJ12684	FLJ12684	||FLJ12684||hypothetical protein FLJ12684||	79584	AK095318	NP_078810	4	4q12
Hs.131886	AGI_HUM1_OLIGO_A_23_P25313	BRI3 binding protein	BRI3BP	||BRI3BP||BRI3 binding protein||	140707	AK025766	NP_542193	12	12q24.31
Hs.19404	AGI_HUM1_OLIGO_A_23_P125643	ankyrin repeat and SOCS box-containing 9	ASB9	||ASB9||ankyrin repeat and SOCS box-containing 9||	140462	AK000643	NP_076992	X			biological process|intracellular signaling cascade|IEA|GO:0007242|GOA|na
Hs.89434	AGI_HUM1_OLIGO_A_23_P156284	drebrin 1	DBN1	||DKFZp434D064||D0S117E||drebrin-1||DBN1||drebrin E2||drebrin 1||drebrin 1 isoform a||drebrin 1 isoform b||	1627	NM_080881	NP_543157	5	5q35.3	The protein encoded by this gene is a cytoplasmic actin-binding protein thought to play a role in the process of neuronal growth. It is a member of the drebrin family of proteins that are developmentally regulated in the brain. A decrease in the amount of this protein in the brain has been implicated as a possible contributing factor in the pathogenesis of memory disturbance in Alzheimer's diseas…	molecular function|actin binding|IEA|GO:0003779|GOA|12761245//molecular function|actin binding|NAS|GO:0003779|GOA|12761245//cellular component|actin cytoskeleton|ISS|GO:0015629|GOA|na//biological process|actin filament organization|ISS|GO:0007015|GOA|na//cellular component|actomyosin|NAS|GO:0042641|GOA|12761245//cellular component|cytoplasm|NAS|GO:0005737|GOA|12009525//cellular component|dendrite…		drebrins might play some role in cell migration, extension of neuronal processes and plasticity of dendrites, respectively. binds f-actin.	cytoplasmic.
Hs.373992	AGI_HUM1_OLIGO_A_23_P211550	ring-box 1	RBX1	||ROC1||RBX1||BA554C12.1||MGC1481||MGC13357||RNF75||ring-box 1||ZYP protein||RING finger protein||regulator of cullins 1||RING box protein 1||	9978	BU729963	NP_055063	22	22q13.2	This gene encodes an evolutionarily conserved protein that interacts with cullins. The protein plays a unique role in the ubiquitination reaction by heterodimerizing with cullin-1 to catalyze ubiquitin polymerization. It also may be involved in the regulation of protein turn-over.	cellular component|nucleus|IEA|GO:0005634|GOA|na//biological process|protein ubiquitination|IEA|GO:0016567|GOA|na//cellular component|ubiquitin ligase complex|IEA|GO:0000151|GOA|na//molecular function|ubiquitin-protein ligase activity|IEA|GO:0004842|GOA|na//molecular function|zinc ion binding|IEA|GO:0008270|GOA|na
J04469	AGI_HUM1_OLIGO_A_23_P163236	Data not found
Hs.458423	AGI_HUM1_OLIGO_A_23_P57085	cerebellin 1 precursor	CBLN1	||CBLN1||PRECEREBELLIN 1||cerebellin 1 precursor||	869	NM_004352	NP_004343	16	16q12.1	Precerebellin is similar to the noncollagen domain of complement component C1qB. It gives rise to several truncated derivatives, including the hexadecapeptide cerebellin which is highly enriched in postsynaptic structures of cerebellar Purkinje cells in cartwheel neurons of the dorsal cochlear nucleus.	cellular component|membrane|IEA|GO:0016020|GOA|na//biological process|neurogenesis|TAS|GO:0007399|GOA|1704129//biological process|synaptic transmission|TAS|GO:0007268|GOA|1704129//cellular component|synaptosome|IEA|GO:0019717|GOA|na		cerebellin exerts neuromodulatory functions. directly stimulates norepinephrine release via the adenylate cyclase/pka- dependent signaling pathway; and indirectly enhances adrenocortical secretion in vivo, through a paracrine mechanism involving medullary catecholamine release.	precerebellin might be bound to, or associated with, a membrane.
Hs.12677	AGI_HUM1_OLIGO_A_23_P15493	Bcl-2 inhibitor of transcription	Bit1	||Bit1||Bcl-2 inhibitor of transcription||BCL2 INHIBITOR OF TRANSCRIPTION 1||	51651	BX647177	NP_057161	17	17q23.2		molecular function|aminoacyl-tRNA hydrolase activity|IEA|GO:0004045|GOA|na//biological process|apoptosis|IEA|GO:0006915|GOA|na//molecular function|hydrolase activity|IEA|GO:0016787|GOA|na//cellular component|mitochondrion|IEA|GO:0005739|GOA|na
Hs.169228	AGI_HUM1_OLIGO_A_23_P205757	delta-like 1 homolog (Drosophila)	DLK1	||FA1||PREF1||pG2||Pref-1||ZOG||DLK1||delta-like homolog (Drosophila)||FETAL ANTIGEN 1||PREADIPOCYTE FACTOR 1||delta-like 1 homolog (Drosophila)||DELTA, DROSOPHILA, HOMOLOG-LIKE 1||	8788	BC014015	NP_003827	14	14q32		molecular function|calcium ion binding|IEA|GO:0005509|GOA|na//biological process|development|TAS|GO:0007275|GOA|8500166//cellular component|extracellular space|TAS|GO:0005615|GOA|7925474//cellular component|integral to membrane|TAS|GO:0016021|GOA|8095043//cellular component|membrane fraction|NR|GO:0005624|GOA|na//cellular component|soluble fraction|TAS|GO:0005625|GOA|7925474		may have a role in neuroendocrine differentiation.	type i membrane protein.
Hs.6980	AGI_HUM1_OLIGO_A_23_P103968	aldo-keto reductase family 7, member A3 (aflatoxin aldehyde reductase)	AKR7A3	||AKR7A3||AFAR2||AFLATOXIN B1-ALDEHYDE REDUCTASE 2||aflatoxin B1 aldehyde reductase 2||aldo-keto reductase family 7, member A3 (aflatoxin aldehyde reductase)||	22977	NM_012067	NP_036199	1	1p35.1-p36.23	Aldo-keto reductases, such as AKR7A3, are involved in the detoxification of aldehydes and ketones.[supplied by OMIM]	biological process|aldehyde metabolism|TAS|GO:0006081|GOA|10383892//molecular function|aldo-keto reductase activity|TAS|GO:0004033|GOA|10383892//cellular component|cytosol|TAS|GO:0005829|GOA|10383892//molecular function|electron transporter activity|TAS|GO:0005489|GOA|10383892		can reduce the dialdehyde protein-binding form of aflatoxin b1 (afb1) to the nonbinding afb1 dialcohol. may be involved in protection of liver against the toxic and carcinogenic effects of afb1, a potent hepatocarcinogen (by similarity).	cytoplasmic.
Hs.283506	AGI_HUM1_OLIGO_A_23_P219181	KIAA1984	KIAA1984	||KIAA1984||	84960	AB075864	NP_116263	9	9q34.3
Hs.356216	AGI_HUM1_OLIGO_A_23_P137751	FLJ20202 protein	FLJ20202	||FLJ20202||FLJ20202 protein||	54855	NM_017709	NP_060179	1	1p12
Hs.153504	AGI_HUM1_OLIGO_A_23_P118493	target of myb1-like 1 (chicken)	TOM1L1	||SRCASM||TOM1L1||TOM1-LIKE 1||Src activating and signaling molecule||target of myb1-like 1 (chicken)||target of myb 1-like 1||target of myb1 (chicken) homolog-like 1||	10040	AK001893	NP_005477	17	17q23.2		cellular component|Golgi stack|IEA|GO:0005795|GOA|na//cellular component|endosome|TAS|GO:0005768|GOA|10329004//biological process|intra-Golgi transport|IEA|GO:0006891|GOA|na//biological process|intracellular protein transport|IEA|GO:0006886|GOA|na//cellular component|lysosome|TAS|GO:0005764|GOA|10329004//cellular component|membrane|IEA|GO:0016020|GOA|na//molecular function|protein transporter act…		probable adapter protein involved in signaling pathways. interacts with the sh2 and sh3 domains of various signaling proteins when it is phosphorylated. may promotes fyn activation, possibly by disrupting intramolecular sh3-dependent interactions (by similarity).	golgi stack; association with endosomal membranes (potential).
Hs.289107	AGI_HUM1_OLIGO_A_23_P86959	baculoviral IAP repeat-containing 2	BIRC2	||cIAP1||BIRC2||Hiap-2||MIHB||HIAP2||RNF48||API1||apoptosis inhibitor 1||MAMMALIAN IAP HOMOLOG B||NFR2-TRAF signalling complex protein||baculoviral IAP repeat-containing 2||baculoviral IAP repeat-containing protein 2||	329	BC028578	NP_001157	11	11q22	The protein encoded by this gene is a member of a family of proteins that inhibits apoptosis by binding to tumor necrosis factor receptor-associated factors TRAF1 and TRAF2, probably by interfering with activation of ICE-like proteases. This encoded protein inhibits apoptosis induced by serum deprivation and menadione, a potent inducer of free radicals.	biological process|anti-apoptosis|IEA|GO:0006916|GOA|na//biological process|cell surface receptor linked signal transduction|TAS|GO:0007166|GOA|8548810//biological process|positive regulation of I-kappaB kinase/NF-kappaB cascade|IEP|GO:0043123|GOA|12761501//molecular function|protein binding|IEA|GO:0005515|GOA|na//biological process|protein ubiquitination|IEA|GO:0016567|GOA|na//biological process…		apoptotic suppressor. the bir motifs region interacts with tnf receptor associated factors 1 and 2 (traf1 and traf2) to form an heteromeric complex, which is then recruited to the tumor necrosis factor receptor 2 (tnfr2).	cytoplasmic (potential).
Hs.473961	AGI_HUM1_OLIGO_A_23_P40470	H2B histone family, member S	H2BFS	||H2BFS||H2B histone family, member S||	54145	NM_017445	NP_059141	21	21q22.3		molecular function|DNA binding|IEA|GO:0003677|GOA|na//cellular component|chromosome|IEA|GO:0005694|GOA|na//biological process|chromosome organization and biogenesis (sensu Eukarya)|IEA|GO:0007001|GOA|na//cellular component|nucleosome|IEA|GO:0000786|GOA|na//biological process|nucleosome assembly|IEA|GO:0006334|GOA|na//cellular component|nucleus|IEA|GO:0005634|GOA|na			nuclear.
Hs.12902	AGI_HUM1_OLIGO_A_23_P73311	vestibule-1 protein	VEST1	||VEST1||vestibule-1 protein||	116328	AB056652	NP_443190	8	8q13
Hs.77870	AGI_HUM1_OLIGO_A_23_P150876	hypothetical protein FLJ12750	FLJ12750	||FLJ12750||hypothetical protein FLJ12750||	79720	BX640911	NP_078943	12	12q24.31
Hs.346203	AGI_HUM1_OLIGO_A_23_P156907	hypothetical protein FLJ10159	FLJ10159	||FLJ10159||hypothetical protein FLJ10159||	55084	AK001021	NP_060483	6	6q21
Hs.437351	AGI_HUM1_OLIGO_A_23_P142322	cold inducible RNA binding protein	CIRBP	||CIRP||CIRBP||Cold-inducible RNA-binding protein||cold inducible RNA-binding protein||glycine-rich RNA binding protein||cold inducible RNA binding protein||	1153	AK095781	NP_001271	19	19p13.3		molecular function|RNA binding|TAS|GO:0003723|GOA|9151692//cellular component|nucleus|IEA|GO:0005634|GOA|na//biological process|response to cold|TAS|GO:0009409|GOA|9151692		seems to play an essential role in cold-induced suppression of cell proliferation.	nuclear; nucleoplasm (by similarity).
Hs.344037	AGI_HUM1_OLIGO_A_23_P206059	protein regulator of cytokinesis 1	PRC1	||MGC3669||MGC1671||PRC1||protein regulating cytokinesis 1||protein regulator of cytokinesis 1||protein regulator of cytokinesis 1 isoform 1||protein regulator of cytokinesis 1 isoform 2||protein regulator of cytokinesis 1 isoform 3||	9055	NM_003981	NP_955446	15	15q26.1	This gene encodes a protein that is involved in cytokinesis. The encoded protein is at high level during S and G2/M and drop dramatically after cell exit mitosis and enter G1. It is located in the nucleus during interphase, and becomes associated with mitotic spindles in a highly dynamic manner during mitosis, and localizes to the cell mid-body during cytokinesis. This protein has been shown to b…	biological process|cytokinesis|TAS|GO:0000910|GOA|9885575//biological process|mitotic spindle elongation|TAS|GO:0000022|GOA|9885575//cellular component|nucleus|TAS|GO:0005634|GOA|9885575//cellular component|spindle microtubule|TAS|GO:0005876|GOA|9885575
Hs.511743	AGI_HUM1_OLIGO_A_23_P77489	tubulin, beta, 4	TUBB4	||TUBB4||TUBULIN, BETA-4||tubulin, beta, 4||	10381	AK122757	NP_006077	16	16q24.3		molecular function|GTP binding|IEA|GO:0005525|GOA|na//molecular function|GTPase activity|IEA|GO:0003924|GOA|na//cellular component|cytoskeleton|NR|GO:0005856|GOA|na//biological process|microtubule polymerization|IEA|GO:0046785|GOA|na//biological process|microtubule-based movement|IEA|GO:0007018|GOA|na//molecular function|structural constituent of cytoskeleton|NR|GO:0005200|GOA|na//cellular compon…
Hs.74624	AGI_HUM1_OLIGO_A_23_P113221	protein tyrosine phosphatase, receptor type, N polypeptide 2	PTPRN2	||ICAAR||IA-2beta||PTPRN2||phogrin||KIAA0387||PTPRP||IAR/receptor-like protein-tyrosine phosphatase||tyrosine phosphatase IA-2 beta||IA2-BETA, MOUSE, HOMOLOG OF||protein tyrosine phosphatase receptor pi||ISLET CELL ANTIGEN-RELATED PROTEIN-TYROSINE PHOSPHATASE||PROTEIN-TYROSINE PHOSPHATASE, RECEPTOR-TYPE, N, POLYPEPTIDE 2||protein tyrosine phosphatase, receptor type, N polypeptide 2||protein tyros…	5799	AB002385	NP_570858	7	7q36	The protein encoded by this gene is a member of the protein tyrosine phosphatase (PTP) family. PTPs are known to be signaling molecules that regulate a variety of cellular processes including cell growth, differentiation, mitotic cycle, and oncogenic transformation. This PTP possesses an extracellular region, a single transmembrane region, and a single intracellular catalytic domain, and thus rep…	molecular function|hydrolase activity|IEA|GO:0016787|GOA|na//cellular component|integral to plasma membrane|TAS|GO:0005887|GOA|8798755//biological process|protein amino acid dephosphorylation|TAS|GO:0006470|GOA|8798755//molecular function|receptor activity|IEA|GO:0004872|GOA|na//molecular function|transmembrane receptor protein tyrosine phosphatase activity|TAS|GO:0005001|GOA|8798755		implicated in development of nervous system and pancreatic endocrine cells.	type i membrane protein (probable).
Hs.22391	AGI_HUM1_OLIGO_A_23_P109201	chromosome 20 open reading frame 3	C20orf3	||C20orf3||chromosome 20 open reading frame 3||	57136	NM_020531	NP_065392	20	20p11.22-p11.21		biological process|biosynthesis|IEA|GO:0009058|GOA|na//cellular component|integral to membrane|IEA|GO:0016021|GOA|na//molecular function|strictosidine synthase activity|IEA|GO:0016844|GOA|na
Hs.436983	AGI_HUM1_OLIGO_A_23_P86012	laminin, beta 3	LAMB3	||LAMB3||nicein-125kDa||BM600-125kDa||LAMNB1||kalinin-140kDa||LAMININ, BETA-3||LAMININ B3||laminin, beta 3||LAMININ 5, BETA-3 SUBUNIT||laminin subunit beta 3 precursor||laminin, beta 3 (nicein (125kD), kalinin (140kD), BM600 (125kD))||	3914	BC058922	NP_000219	1	1q32	LAMB3 encodes the beta 3 subunit of laminin. Laminin is composed of three subunits (alpha, beta, and gamma), and refers to a family of basement membrane proteins. For example, LAMB3 serves as the beta chain in laminin-5. Mutations in LAMB3 have been identified as the cause of various types of epidermolysis bullosa.	cellular component|basement membrane|IEA|GO:0005604|GOA|na//biological process|cell adhesion|IEA|GO:0007155|GOA|na//biological process|electron transport|IEA|GO:0006118|GOA|na//molecular function|electron transporter activity|IEA|GO:0005489|GOA|na//biological process|epidermis development|TAS|GO:0008544|GOA|7774918//cellular component|extracellular matrix|IEA|GO:0005578|GOA|na//molecular function…		binding to cells via a high affinity receptor, laminin is thought to mediate the attachment, migration and organization of cells into tissues during embryonic development by interacting with other extracellular matrix components.	extracellular.
Hs.43654	AGI_HUM1_OLIGO_A_23_P129188	ceroid-lipofuscinosis, neuronal 6, late infantile, variant	CLN6	||CLN6||CLN6 GENE||ceroid-lipofuscinosis, neuronal 6, late infantile, variant||	54982	AK000568	NP_060352	15	15q22.31		cellular component|integral to membrane|IEA|GO:0016021|GOA|na
Hs.334633	AGI_HUM1_OLIGO_A_23_P213403	chemokine (C-C motif) ligand 28	CCL28	||CCL28||chemokine (C-C motif) ligand 28||CHEMOKINE, CC MOTIF, LIGAND 28||	56477	NM_019846	NP_683513	5	5p12	This gene belongs to the subfamily of small cytokine CC genes. Cytokines are a family of secreted proteins involved in immunoregulatory and inflammatory processes. The CC cytokines are proteins characterized by two adjacent cysteines. The cytokine encoded by this gene displays chemotactic activity for resting CD4 or CD8 T cells and eosinophils. The product of this gene binds to chemokine receptor…	molecular function|chemokine activity|TAS|GO:0008009|GOA|10781587//biological process|chemotaxis|TAS|GO:0006935|GOA|10781587//cellular component|extracellular|TAS|GO:0005576|GOA|na//biological process|immune response|IEA|GO:0006955|GOA|na
Hs.20952	AGI_HUM1_OLIGO_A_23_P128319	ATPase, Ca++ transporting, plasma membrane 1	ATP2B1	||3.6.3.8||ATP2B1||PMCA1||PLASMA MEMBRANE Ca(2+)-ATPase, TYPE 1||ATPase, Ca(2+)-TRANSPORTING, PLASMA MEMBRANE, 1||ATPase, Ca++ transporting, plasma membrane 1||plasma membrane calcium pump isoform 1||plasma membrane calcium ATPase 1 isoform 1b||plasma membrane calcium ATPase 1 isoform 1a||	490	NM_001001323	NP_001673	12	12q21.3	The protein encoded by this gene belongs to the family of P-type primary ion transport ATPases characterized by the formation of an aspartyl phosphate intermediate during the reaction cycle. These enzymes remove bivalent calcium ions from eukaryotic cells	molecular function|ATP binding|IEA|GO:0005524|GOA|na//molecular function|calcium ion binding|IEA|GO:0005509|GOA|na//biological process|calcium ion transport|IEA|GO:0006816|GOA|na//molecular function|calcium-transporting ATPase activity|TAS|GO:0005388|GOA|8396145//molecular function|calmodulin binding|IEA|GO:0005516|GOA|na//biological process|cation transport|IEA|GO:0006812|GOA|na//molecular funct…		this magnesium-dependent enzyme catalyzes the hydrolysis of atp coupled with the transport of calcium out of the cell.	integral membrane protein.
Hs.437	AGI_HUM1_OLIGO_A_23_P33511	transcription factor 15 (basic helix-loop-helix)	TCF15	||PARAXIS||TCF15||EC2||transcription factor 15 (basic helix-loop-helix)||basic helix-loop-helix transcription factor 15||	6939	NM_004609	NP_004600	20	20p13	The protein encoded by this gene is found in the nucleus and may be involved in the early transcriptional regulation of patterning of the mesoderm. The encoded basic helix-loop-helix protein requires dimerization with another basic helix-loop-helix protein for efficient DNA binding.	molecular function|RNA polymerase II transcription factor activity|TAS|GO:0003702|GOA|8825648//biological process|mesoderm development|TAS|GO:0007498|GOA|8041747//cellular component|nucleus|IEA|GO:0005634|GOA|na//biological process|regulation of transcription from Pol II promoter|TAS|GO:0006357|GOA|8825648//biological process|transcription|IEA|GO:0006350|GOA|na//molecular function|transcription f…		may function as an early transcriptional regulator, involved in the patterning of the mesoderm and in lineage determination of cell types derived from the mesoderm.	nuclear (by similarity).
Hs.351875	AGI_HUM1_OLIGO_A_23_P8900	cytochrome c oxidase subunit VIc	COX6C	||1.9.3.1||COX6C||COX6C COX6C/HMGIC FUSION GENE||CYTOCHROME c OXIDASE, SUBUNIT VIc||cytochrome c oxidase subunit VIc||cytochrome c oxidase subunit VIc proprotein||cytochrome c oxidase subunit VIc preprotein||	1345	AK128382	NP_004365	8	8q22-q23	Cytochrome c oxidase (COX), the terminal enzyme of the mitochondrial respiratory chain, catalyzes the electron transfer from reduced cytochrome c to oxygen. It is a heteromeric complex consisting of 3 catalytic subunits encoded by mitochondrial genes and multiple structural subunits encoded by nuclear genes. The mitochondrially-encoded subunits function in electron transfer, and the nuclear-encod…	molecular function|cytochrome-c oxidase activity|IEA|GO:0004129|GOA|na//biological process|electron transport|IEA|GO:0006118|GOA|na//biological process|energy pathways|TAS|GO:0006091|GOA|2849755//cellular component|inner membrane|IEA|GO:0019866|GOA|na//cellular component|integral to membrane|IEA|GO:0016021|GOA|na//cellular component|mitochondrion|IEA|GO:0005739|GOA|na//molecular function|oxidored…		this protein is one of the nuclear-coded polypeptide chains of cytochrome c oxidase, the terminal oxidase in mitochondrial electron transport.	mitochondrial inner membrane.
BC005328	AGI_HUM1_OLIGO_A_23_P79737	Data not found
Hs.391392	AGI_HUM1_OLIGO_A_23_P59375	inhibitor of DNA binding 4, dominant negative helix-loop-helix protein	ID4	||ID4||inhibitor of DNA binding 4, dominant negative helix-loop-helix protein||	3400	BM701438	NP_001537	6	6p22-p21		cellular component|nucleus|IEA|GO:0005634|GOA|na//biological process|regulation of transcription from Pol II promoter|TAS|GO:0006357|GOA|7665172//molecular function|transcription corepressor activity|TAS|GO:0003714|GOA|7665172		id (inhibitor of dna binding) hlh proteins lack a basic dna-binding domain but are able to form heterodimers with other hlh proteins, thereby inhibiting dna binding.	nuclear.
Hs.24587	AGI_HUM1_OLIGO_A_23_P48561	embryonal Fyn-associated substrate	EFS	||EFS1||EFS2||HEFS||EFS||SIN||embryonal Fyn-associated substrate||embryonal Fyn-associated substrate isoform 1||embryonal Fyn-associated substrate isoform 2||signal transduction protein (SH3 containing)||	10278	NM_005864	NP_115835	14	14q11.2-q12	The protein encoded by this gene contains a SH3 domain, which is known to be important in intracellular signal transduction. The protein encoded by a similiar gene in mice was shown to be able to bind to SH3 domain of protein-tyrosine kinases. The function of this gene is unknown. Two alternatively spliced variants have been described.	biological process|cell adhesion|IEA|GO:0007155|GOA|na//cellular component|cytoplasm|TAS|GO:0005737|GOA|9349509//biological process|intracellular signaling cascade|TAS|GO:0007242|GOA|9349509//molecular function|protein binding|IEA|GO:0005515|GOA|na		docking protein which plays a central coordinating role for tyrosine-kinase-based signaling related to cell adhesion. may serve as an activator of src and a downstream effector. interacts with the sh3 domain of fyn and with crk, src, and yes (by similarity).
Hs.191294	AGI_HUM1_OLIGO_A_23_P17927	like mouse brain protein E46	E46L	||DKFZP586H2219||E46L||like mouse brain protein E46||	25814	AK095309	NP_037368	22	22q13.31		biological process|biological_process unknown|ND|GO:0000004|GOA|na//cellular component|cellular_component unknown|ND|GO:0008372|GOA|na//molecular function|molecular_function unknown|ND|GO:0005554|GOA|na
Hs.381072	AGI_HUM1_OLIGO_A_23_P202104	peptidylprolyl isomerase F (cyclophilin F)	PPIF	||PPIF||CYP3||5.2.1.8||rotamase||PPIase||cyclophilin 3||peptidylprolyl isomerase F precursor||peptidyl-prolyl cis-trans isomerase, mitochondral||PEPTIDYL-PROLYL CIS/TRANS ISOMERASE, MITOCHONDRIAL||peptidylprolyl isomerase F (cyclophilin F)||	10105	NM_005729	NP_005720	10	10q22-q23	The protein encoded by this gene is a member of the peptidyl-prolyl cis-trans isomerase (PPIase) family. PPIases catalyze the cis-trans isomerization of proline imidic peptide bonds in oligopeptides and accelerate the folding of proteins. This protein is part of the mitochondrial permeability transition pore in the inner mitochondrial membrane. Activation of this pore is thought to be involved in…	molecular function|isomerase activity|IEA|GO:0016853|GOA|na//cellular component|membrane fraction|TAS|GO:0005624|GOA|1744118//cellular component|mitochondrion|IEA|GO:0005739|GOA|na//molecular function|peptidyl-prolyl cis-trans isomerase activity|IEA|GO:0003755|GOA|na//biological process|protein folding|IEA|GO:0006457|GOA|na		ppiases accelerate the folding of proteins. it catalyzes the cis-trans isomerization of proline imidic peptide bonds in oligopeptides.	mitochondrial matrix.
Hs.110040	AGI_HUM1_OLIGO_A_23_P167479	interleukin 17B	IL17B	||IL-20||IL-17B||IL17B||interleukin-17 beta||interleukin 17B||interleukin 20||cytokine-like protein ZCYTO7||interleukin 17B precursor||neuronal interleukin-17 related factor||	27190	BM724859	NP_055258	5	5q32-34	The protein encoded by this gene is a T cell-derived cytokine that shares sequence similarity with IL17. This cytokine was reported to stimulate the release of TNF alpha (TNF) and IL1 beta (IL1B) from a monocytic cell line. Immunohistochemical analysis of several nerve tissues indicated that this cytokine is primarily localized to neuronal cell bodies.	biological process|cell-cell signaling|TAS|GO:0007267|GOA|10639155//molecular function|cytokine activity|TAS|GO:0005125|GOA|10639155//biological process|immune response|TAS|GO:0006955|GOA|10639155//molecular function|signal transducer activity|TAS|GO:0004871|GOA|10639155
Hs.364980	AGI_HUM1_OLIGO_A_23_P117540	serine/threonine/tyrosine interacting protein	STYX	||STYX||serine/threonine/tyrosine-interacting protein||serine/threonine/tyrosine interacting protein||	6815	BX647636	NP_660294	14			biological process|protein amino acid dephosphorylation|IEA|GO:0006470|GOA|na//molecular function|protein tyrosine/serine/threonine phosphatase activity|IEA|GO:0008138|GOA|na
X82877	AGI_HUM1_OLIGO_A_23_P74508	Data not found
Hs.120910	AGI_HUM1_OLIGO_A_23_P65307	SLIT and NTRK-like family, member 6	SLITRK6	||SLITRK6||SLIT and NTRK-like family, member 6||	84189	NM_032229	NP_115605	13	13q31.1
Hs.244723	AGI_HUM1_OLIGO_A_23_P209200	cyclin E1	CCNE1	||CCNE1||cyclin E1||Cyclin Es||Cyclin Et||cyclin E1 isoform 1||cyclin E1 isoform 2||	898	BC035498	NP_476530	19	19q12	The protein encoded by this gene belongs to the highly conserved cyclin family, whose members are characterized by a dramatic periodicity in protein abundance through the cell cycle. Cyclins function as regulators of CDK kinases. Different cyclins exhibit	biological process|G1/S transition of mitotic cell cycle|NAS|GO:0000082|GOA|8207080//cellular component|nucleus|IEA|GO:0005634|GOA|na//cellular component|nucleus|NAS|GO:0005634|GOA|na//biological process|regulation of cell cycle|IEA|GO:0000074|GOA|na		essential for the control of the cell cycle at the g1/s (start) transition.	nuclear.
Hs.27860	AGI_HUM1_OLIGO_A_23_P103328	MRNA; cDNA DKFZp586M0723 (from clone DKFZp586M0723)				AL050227		1
Hs.20415	AGI_HUM1_OLIGO_A_23_P166269	family with sequence similarity 3, member B	FAM3B	||FAM3B||family with sequence similarity 3, member B||	54097	BC036314	NP_996847	21	21q22.3		molecular function|cytokine activity|NAS|GO:0005125|GOA|12160727//cellular component|extracellular|NAS|GO:0005576|GOA|12160727//biological process|insulin secretion|IDA|GO:0030073|GOA|12160727		has delayed effects on beta-cell function, inhibiting basal insulin secretion from a beta-cell line in a dose-dependent manner (by similarity).	secreted. localized in discrete vesicular and perinuclear structure. seems not to localize with microtubules, endoplasmic reticulum and golgi.
Hs.17558	AGI_HUM1_OLIGO_A_23_P42908	hypothetical protein FLJ90586	FLJ90586	||FLJ90586||hypothetical protein FLJ90586||	135932	BC035517	NP_699176	7	7q35
Hs.294603	AGI_HUM1_OLIGO_A_23_P14473	cornichon homolog (Drosophila)	CNIH	||cornichon-like||TGAM77||CNIH||CNIL||cornichon homolog (Drosophila)||	10175	BF102713	NP_005767	14	14q22.2		biological process|immune response|TAS|GO:0006955|GOA|10209299//cellular component|integral to membrane|IEA|GO:0016021|GOA|na//biological process|intracellular signaling cascade|IEA|GO:0007242|GOA|na			integral membrane protein (potential).
Hs.444556	AGI_HUM1_OLIGO_A_23_P75839	tumor susceptibility gene 101	TSG101	||TSG101||tumor susceptibility gene 101||	7251	BM542397	NP_006283	11	11p15	The protein encoded by this gene belongs to a group of apparently inactive homologs of ubiquitin-conjugating enzymes. The gene product contains a coiled-coil domain that interacts with stathmin, a cytosolic phosphoprotein implicated in tumorigenesis. The protein may play a role in cell growth and differentiation and act as a negative growth regulator. In vitro steady-state expression of this tumo…	molecular function|DNA binding|TAS|GO:0003677|GOA|10888872//biological process|protein transport|IEA|GO:0015031|GOA|na//biological process|regulation of cell growth|IEA|GO:0001558|GOA|na//molecular function|transcription corepressor activity|TAS|GO:0003714|GOA|10888872//molecular function|ubiquitin conjugating enzyme activity|IEA|GO:0004840|GOA|na//biological process|ubiquitin cycle|TAS|GO:000651…		may be involved in cell growth and differentiation. acts as a negative growth regulator.	mainly cytoplasmic. depending on the stage of the cell cycle, detected in the nucleus.
X60819	AGI_HUM1_OLIGO_A_23_P96410	Data not found
Hs.129319	AGI_HUM1_OLIGO_A_23_P35205	Down syndrome critical region gene 1-like 2	DSCR1L2	||DSCR1L2||MCIP3||hRCN3||MYOCYTE-ENRICHED CALCINEURIN-INTERACTING PROTEIN 3||regulator of calcineurin 3||Down syndrome candidate region 1-like 2||Down syndrome critical region gene 1-like 2||	11123	BC035854	NP_038469	1	1p35.3-p33		molecular function|RNA binding|TAS|GO:0003723|GOA|10756093//biological process|calcium-mediated signaling|IEA|GO:0019722|GOA|na//biological process|morphogenesis|TAS|GO:0009653|GOA|10756093
Hs.512656	AGI_HUM1_OLIGO_A_23_P251984	phosphoserine phosphatase	PSPH	||||PSPH||phosphoserine phosphatase||	5723; 8781	BX537439	NP_004568	7	7p15.2-p15.1	The protein encoded by this gene belongs to a subfamily of the phosphotransferases. This encoded enzyme is responsible for the third and last step in L-serine formation. It catalyzes magnesium-dependent hydrolysis of L-phosphoserine and is also involved in an exchange reaction between L-serine and L-phosphoserine. Deficiency of this protein is thought to be linked to Williams syndrome.	biological process|L-serine biosynthesis|IEA|GO:0006564|GOA|na//molecular function|hydrolase activity|IEA|GO:0016787|GOA|na//molecular function|magnesium ion binding|IEA|GO:0000287|GOA|na//biological process|metabolism|IEA|GO:0008152|GOA|na//molecular function|phosphoserine phosphatase activity|TAS|GO:0004647|GOA|9188776		catalyzes the last step in the biosynthesis of serine from carbohydrates. the reaction mechanism proceeds via the formation of a phosphoryl-enzyme intermediates.
D89667	AGI_HUM1_OLIGO_A_23_P128183	Data not found
Hs.19383	AGI_HUM1_OLIGO_A_23_P115261	angiotensinogen (serine (or cysteine) proteinase inhibitor, clade A (alpha-1 antiproteinase, antitrypsin), member 8)	AGT	||ANHU||AGT||pre-angiotensinogen||angiotensinogen precursor||SERPINA8 ANGIOTENSINOGEN||angiotensin II precursor||angiotensinogen (serine (or cysteine) proteinase inhibitor, clade A (alpha-1 antiproteinase, antitrypsin), member 8)||	183	NM_000029	NP_000020	1	1q42-q43	The protein encoded by this gene, pre-angiotensinogen or angiotensinogen precursor, is expressed in the liver and is cleaved by the enzyme renin in response to lowered blood pressure. The resulting product, angiotensin I is then cleaved by angiotensin converting enzyme (ACE) to generate the physiologically active enzyme angiotensin II. The protein is involved in maintaining blood pressure and in …	biological process|cell surface receptor linked signal transduction|TAS|GO:0007166|GOA|8477848//biological process|cell-cell signaling|TAS|GO:0007267|GOA|8513325//cellular component|extracellular|NAS|GO:0005576|GOA|14718574//molecular function|hormone activity|NR|GO:0005179|GOA|na//biological process|pregnancy|TAS|GO:0007565|GOA|8513325//biological process|regulation of blood pressure|TAS|GO:0008…		angiotensin iii stimulates aldosterone release.	secreted.
Hs.91813	AGI_HUM1_OLIGO_A_23_P122439	butyrophilin, subfamily 2, member A2	BTN2A2	||BT2.2||BTF2||BTN2A2||butyrophilin 2||butyrophilin, subfamily 2, member A2||butyrophilin, subfamily 2, member A2 isoform a||butyrophilin, subfamily 2, member A2 isoform b||	10385	U90550	NP_853509	6	6p22.1	Butyrophilin is the major protein associated with fat droplets in the milk. This gene is a member of the BTN2 subfamily of genes, which encode proteins belonging to the butyrophilin protein family. The gene is located in a cluster on chromosome 6, consisting of seven genes belonging to the expanding B7/butyrophilin-like group, a subset of the immunoglobulin gene superfamily. The encoded protein i…
Hs.6111	AGI_HUM1_OLIGO_A_23_P112784	aryl-hydrocarbon receptor nuclear translocator 2	ARNT2	||KIAA0307||ARNT2||aryl-hydrocarbon receptor nuclear translocator 2||aryl hydrocarbon receptor nuclear translocator 2||	9915	BX647212	NP_055677	15	15q24	The aryl hydrocarbon receptor nuclear translocator (ARNT; MIM 126110) is a member of a novel transcription factor family consisting of a conserved basic helix-loop-helix (bHLH) structural motif contiguous with a PAS domain. Members of this family include PER (see MIM 602260), the aryl hydrocarbon receptor (AHR; MIM 600253), SIM1 (MIM 603128), and HIF1A (MIM 603348).[supplied by OMIM]	molecular function|aryl hydrocarbon receptor binding|ISS|GO:0017162|GOA|na//molecular function|aryl hydrocarbon receptor nuclear translocator activity|NAS|GO:0005061|GOA|12239177//biological process|central nervous system development|ISS|GO:0007417|GOA|na
Hs.284153	AGI_HUM1_OLIGO_A_23_P206441	Fanconi anemia, complementation group A	FANCA	||FAH||FA-H||FANCH||FACA||FA1||FAA||FANCA||FANCA GENE||Fanconi anemia, complementation group A||Fanconi anemia, complementation group H||FANCONI ANEMIA COMPLEMENTATION GROUP A GENE||	2175	NM_000135	NP_000126	16	16q24.3	There are several complementation groups in Fanconi anemia (MIM 227650): FANCA, FANCB (MIM 227660), FANCC (MIM 227645), FANCD1 (MIM 605724), FANCD2 (MIM 227646), FANCE (MIM 600901), FANCF (MIM 603467), and FANCG (MIM 602956). The previously designated FANCH complementation group (Joenje et al., 1997 [PubMed 9382107]) was found by Joenje et al. (2000) [PubMed 10936108] to be the same as FANCA.[sup…	biological process|DNA repair|TAS|GO:0006281|GOA|8896564//cellular component|cytoplasm|TAS|GO:0005737|GOA|9398857//cellular component|nucleus|TAS|GO:0005634|GOA|9398857//biological process|protein complex assembly|TAS|GO:0006461|GOA|9398857		dna repair protein that may operate in a postreplication repair or a cell cycle checkpoint function. may be involved in interstrand dna cross-link repair and in the maintenance of normal chromosome stability.	nuclear (major) and cytoplasmic (minor).
Hs.125457	AGI_HUM1_OLIGO_A_23_P49015	recombination protein REC14	REC14	||REC14||recombination protein REC14||	80349	AK025098	NP_079510	15	15q24.1
Hs.250822	AGI_HUM1_OLIGO_A_23_P131866	serine/threonine kinase 6	STK6	||AIK||MGC34538||ARK1||aurora-A||AURA||STK15||BTAK||STK6||aurora/IPL1-like kinase||IPL1-related kinase||breast-tumor-amplified kinase||serine/threonine kinase 15||serine/threonine kinase 6||aurora-related kinase 1||serine/threonine protein kinase 6||	6790	NM_198433	NP_940839	20	20q13.2-q13.3	The protein encoded by this gene is a cell cycle-regulated kinase that appears to be involved in microtubule formation and/or stabilization at the spindle pole during chromosome segregation. The encoded protein is found at the centrosome in interphase cells and at the spindle poles in mitosis. This gene may play a role in tumor development and progression. A processed pseudogene of this gene has …	molecular function|ATP binding|IEA|GO:0005524|GOA|na//biological process|cell cycle|IEA|GO:0007049|GOA|na//biological process|mitosis|TAS|GO:0007067|GOA|9153231//cellular component|nucleus|TAS|GO:0005634|GOA|9153231//biological process|protein amino acid phosphorylation|TAS|GO:0006468|GOA|9153231//molecular function|protein serine/threonine kinase activity|IEA|GO:0004674|GOA|na//cellular componen…		may play a role in cell cycle regulation during anaphase and/or telophase, in relation to the function of the centrosome/spindle pole region during chromosome segregation. maybe involved in microtubule formation and/or stabilization. may play a key role during tumor development and progression.	localizes on centrosomes in interphase cells and at each spindle pole in mitosis.
Hs.119903	AGI_HUM1_OLIGO_A_23_P5301	transcription factor CP2-like 1	TFCP2L1	||TFCP2L1||LBP-9||CRTR1||transcription factor CP2-like 1||LBP protein; likely ortholog of mouse CRTR-1||	29842	BC064698	NP_055368	2	2q14		biological process|pregnancy|TAS|GO:0007565|GOA|10644752//biological process|regulation of transcription from Pol II promoter|TAS|GO:0006357|GOA|10644752//biological process|steroid biosynthesis|TAS|GO:0006694|GOA|10644752//molecular function|transcription corepressor activity|TAS|GO:0003714|GOA|10644752//molecular function|transcription factor activity|TAS|GO:0003700|GOA|10644752
Hs.151458	AGI_HUM1_OLIGO_A_23_P252403	COMM domain containing 10	COMMD10	||COMMD10||COMM domain containing 10||	51397	BF667548	NP_057228	5	5q23.1
Hs.430755	AGI_HUM1_OLIGO_A_23_P33045	ribosomal protein L26-like 1	RPL26L1	||RPL26L1||ribosomal protein L26-like 1||	51121	BM685824	NP_057177	5	5q35.2	This gene encodes a protein that shares high sequence similarity with ribosomal protein L26. It is not currently known whether the encoded protein is a functional ribosomal protein or whether it has evolved a function that is independent of the ribosome. Transcript variants utilizing alternative polyA signals exist.	cellular component|intracellular|IEA|GO:0005622|GOA|na//cellular component|large ribosomal subunit|IEA|GO:0015934|GOA|na//biological process|protein biosynthesis|IEA|GO:0006412|GOA|na//molecular function|structural constituent of ribosome|IEA|GO:0003735|GOA|na
Hs.306456	AGI_HUM1_OLIGO_A_23_P127195	PRP18 pre-mRNA processing factor 18 homolog (yeast)	PRPF18	||PRPF18||hPrp18||PRP18 pre-mRNA processing factor 18 homolog (yeast)||PRECURSOR mRNA-PROCESSING FACTOR 18, S. CEREVISIAE, HOMOLOG OF||	8559	BX647538	NP_003666	10	10p14	Pre-mRNA splicing occurs in 2 sequential transesterification steps. The protein encoded by this gene is found to be essential for the catalytic step II in pre-mRNA splicing process. It is found in the spliceosome, and contains seven WD repeats, which function in protein-protein interactions. This protein has a sequence similarity to the yeast splicing factor Prp18.	biological process|RNA splicing|TAS|GO:0008380|GOA|9000057//biological process|nuclear mRNA splicing, via spliceosome|IEA|GO:0000398|GOA|na//molecular function|pre-mRNA splicing factor activity|TAS|GO:0008248|GOA|9000057//cellular component|spliceosome complex|TAS|GO:0005681|GOA|9000057
Hs.75335	AGI_HUM1_OLIGO_A_23_P129064	glycine amidinotransferase (L-arginine:glycine amidinotransferase)	GATM	||GATM||AGAT DEFICIENCY||AGAT ARGININE:GLYCINE AMIDINOTRANSFERASE DEFICIENCY||glycine amidinotransferase (L-arginine:glycine amidinotransferase)||	2628	AK098055	NP_001473	15	15q15.1		biological process|biosynthesis|IEA|GO:0009058|GOA|na//biological process|creatine biosynthesis|TAS|GO:0006601|GOA|9148748//cellular component|cytosol|NR|GO:0005829|GOA|na//molecular function|glycine amidinotransferase activity|TAS|GO:0015068|GOA|9148748//cellular component|mitochondrion|NR|GO:0005739|GOA|na//molecular function|transferase activity|IEA|GO:0016740|GOA|na			mitochondrial and cytoplasmic. the mitochondrial form is found in the intermembrane space probably attached to the outer side of the inner membrane.
Hs.127241	AGI_HUM1_OLIGO_A_23_P35066	sorting nexin 7	SNX7	||SNX7||sorting nexin 7||	51375	NM_015976	NP_689424	1	1p21.3	This gene encodes a member of the sorting nexin family. Members of this family contain a phox (PX) domain, which is a phosphoinositide binding domain, and are involved in intracellular trafficking. This protein does not contain a coiled coil region like some family members, and its function is unknown. This gene results in two transcript variants encoding two distinct isoforms.	biological process|intracellular signaling cascade|IEA|GO:0007242|GOA|na//biological process|protein transport|IEA|GO:0015031|GOA|na
Hs.437991	AGI_HUM1_OLIGO_A_23_P112113	KIAA0196 gene product	KIAA0196	||KIAA0196||KIAA0196 gene product||	9897	D83780	NP_055661	8	8p22
Hs.125465	AGI_HUM1_OLIGO_A_23_P165788	hypothetical protein MGC22679	MGC22679	||MGC22679||hypothetical protein MGC22679||	151230	BM921635	NP_653312	2	2q31.1		biological process|metabolism|IEA|GO:0008152|GOA|na//molecular function|phosphoric monoester hydrolase activity|IEA|GO:0016791|GOA|na//molecular function|protein binding|IEA|GO:0005515|GOA|na
AF043938	AGI_HUM1_OLIGO_A_23_P41188	Data not found
Hs.440394	AGI_HUM1_OLIGO_A_23_P102471	mutS homolog 2, colon cancer, nonpolyposis type 1 (E. coli)	MSH2	||HNPCC1||FCC1||COCA1||MSH2||COLON CANCER, FAMILIAL NONPOLYPOSIS, TYPE 1||COLORECTAL CANCER, HEREDITARY NONPOLYPOSIS, TYPE 1||HNPCC MutS, E. COLI, HOMOLOG OF, 2||mutS homolog 2, colon cancer, nonpolyposis type 1 (E. coli)||mutS (E. coli) homolog 2 (colon cancer, nonpolyposis type 1)||	4436	NM_000251	NP_000242	2	2p22-p21	MSH2 was identified as a locus frequently mutated in hereditary nonpolyposis colon cancer (HNPCC). When cloned, it was discovered to be a human homolog of the E. coli mismatch repair gene mutS, consistent with the characteristic alterations in microsatellite sequences (RER+ phenotype) found in HNPCC.	molecular function|ATP binding|IEA|GO:0005524|GOA|na//molecular function|damaged DNA binding|IEA|GO:0003684|GOA|na//biological process|mismatch repair|IDA|GO:0006298|GOA|7923193//biological process|negative regulation of cell cycle|IEA|GO:0045786|GOA|na//cellular component|nucleus|NAS|GO:0005634|GOA|7923193//biological process|postreplication repair|IDA|GO:0006301|GOA|7923193		involved in postreplication mismatch repair. binds specifically to dna containing mismatched nucleotides thus providing a target for the excision repair processes characteristic of postreplication mismatch repair.	nuclear (potential).
Hs.77783	AGI_HUM1_OLIGO_A_23_P206632	membrane-associated tyrosine- and threonine-specific cdc2-inhibitory kinase	PKMYT1	||PKMYT1||protein kinase Myt1 isoform 1||protein kinase Myt1 isoform 2||membrane-associated tyrosine- and threonine-specific cdc2-inhibitory kinase||CDC2-INHIBITORY KINASE, MEMBRANE-ASSOCIATED AND TYROSINE/THREONINE-SPECIFIC, 1||	9088	NM_182687	NP_872629	16	16p13.3	The protein encoded by this gene is a member of the serine/threonine protein kinase family. This kinase preferentially phosphorylates and inactivates cell division cycle 2 protein (CDC2), and thus negatively regulates cell cycle G2/M transition. This kinase is associated with the membrane throughout the cell cycle. Its activity is highly regulated during the cell cycle. Protein kinases AKT1/PKB a…	molecular function|ATP binding|IEA|GO:0005524|GOA|na//cellular component|Golgi apparatus|TAS|GO:0005794|GOA|9001210//cellular component|endoplasmic reticulum|TAS|GO:0005783|GOA|9001210//cellular component|membrane fraction|TAS|GO:0005624|GOA|9001210//biological process|protein amino acid phosphorylation|IEA|GO:0006468|GOA|na//molecular function|protein serine/threonine kinase activity|IEA|GO:0004…
Hs.13467	AGI_HUM1_OLIGO_A_23_P70938	STARD3 N-terminal like	STARD3NL	||STARD3NL||STARD3 N-terminal like||	83930	AK091579	NP_114405	7	7p14-p13		cellular component|integral to membrane|IEA|GO:0016021|GOA|na			integral membrane protein. late endosomal membrane protein.
Hs.335061	AGI_HUM1_OLIGO_A_23_P79725	COP9 constitutive photomorphogenic homolog subunit 7B (Arabidopsis)	COPS7B	||COPS7B||COP9 constitutive photomorphogenic homolog subunit 7B (Arabidopsis)||	64708	AK126326	NP_073567	2	2q37.1
X17059	AGI_HUM1_OLIGO_A_23_P95596	Data not found
Hs.164457	AGI_HUM1_OLIGO_A_23_P107421	thymidine kinase 1, soluble	TK1	||2.7.1.21||TK1||Thymidine kinase-1||THYMIDINE KINASE, SOLUBLE||thymidine kinase 1, soluble||	7083	BF683703	NP_003249	17	17q23.2-q25.3		molecular function|ATP binding|IEA|GO:0005524|GOA|na//biological process|DNA metabolism|IEA|GO:0006259|GOA|na//cellular component|cytoplasm|NR|GO:0005737|GOA|na//molecular function|kinase activity|IEA|GO:0016301|GOA|na//molecular function|thymidine kinase activity|TAS|GO:0004797|GOA|3335503//molecular function|transferase activity|IEA|GO:0016740|GOA|na			cytoplasmic.
Hs.252387	AGI_HUM1_OLIGO_A_23_P132378	cadherin, EGF LAG seven-pass G-type receptor 1 (flamingo homolog, Drosophila)	CELSR1	||CELSR1||HFMI2||CDHF9||ME2||protocadherin flamingo 2||FLAMINGO, DROSOPHILA, HOMOLOG OF, 2||cadherin, EGF LAG seven-pass G-type receptor 1 (flamingo homolog, Drosophila)||cadherin EGF LAG seven-pass G-type receptor 1, flamingo (Drosophila) homolog||cadherin, EGF LAG seven-pass G-type receptor 1, flamingo (Drosophila) homolog||	9620	AF231024	NP_055061	22	22q13.3	The protein encoded by this gene is a member of the flamingo subfamily, part of the cadherin superfamily. The flamingo subfamily consists of nonclassic-type cadherins; a subpopulation that does not interact with catenins. The flamingo cadherins are located at the plasma membrane and have nine cadherin domains, seven epidermal growth factor-like repeats and two laminin A G-type repeats in their ec…	molecular function|G-protein coupled receptor activity|NAS|GO:0004930|GOA|na//molecular function|calcium ion binding|IEA|GO:0005509|GOA|na//biological process|cell adhesion|IEA|GO:0007155|GOA|na//biological process|development|IEA|GO:0007275|GOA|na//biological process|homophilic cell adhesion|IEA|GO:0007156|GOA|na//cellular component|integral to membrane|NAS|GO:0016021|GOA|na//biological process|…
Hs.84131	AGI_HUM1_OLIGO_A_23_P70168	threonyl-tRNA synthetase	TARS	||6.1.1.3||MGC9344||TARS||ThrRS||THREONYL-tRNA SYNTHETASE||threonine--tRNA ligase||	6897	NM_152295	NP_689508	5	5p13.2	Aminoacyl-tRNA synthetases catalyze the aminoacylation of tRNA by their cognate amino acid. Because of their central role in linking amino acids with nucleotide triplets contained in tRNAs, aminoacyl-tRNA synthetases are thought to be among the first proteins that appeared in evolution. Threonyl-tRNA synthetase belongs to the class-II aminoacyl-tRNA synthetase family	molecular function|ATP binding|IEA|GO:0005524|GOA|na//cellular component|cytoplasm|TAS|GO:0005737|GOA|2033077//molecular function|ligase activity|IEA|GO:0016874|GOA|na//biological process|protein biosynthesis|NR|GO:0006412|GOA|na//cellular component|soluble fraction|TAS|GO:0005625|GOA|2033077//molecular function|threonine-tRNA ligase activity|IEA|GO:0004829|GOA|na//biological process|threonyl-tRN…			cytoplasmic.
Hs.16244	AGI_HUM1_OLIGO_A_23_P89509	sperm associated antigen 5	SPAG5	||hMAP126||DEEPEST||SPAG5||sperm associated antigen 5||mitotic spindle coiled-coil related protein||	10615	NM_006461	NP_006452	17	17q11.2	This gene encodes a protein associated with the mitotic spindle apparatus. The encoded protein may be involved in the functional and dynamic regulation of mitotic spindles.	biological process|cell cycle|IEA|GO:0007049|GOA|na//biological process|mitosis|IEA|GO:0007067|GOA|na
Hs.180142	AGI_HUM1_OLIGO_A_23_P43841	calmodulin-like 5	CALML5	||CALML5||CLSP||calmodulin-like 5||CALMODULIN-LIKE SKIN PROTEIN||	51806	BG676307	NP_059118	10	10p15.1	This gene encodes a novel calcium binding protein expressed in the epidermis and related to the calmodulin family of calcium binding proteins. Functional studies with recombinant protein demonstrate it does bind calcium and undergoes a conformational change when it does so. Abundant expression is detected only in reconstructed epidermis and is restricted to differentiating keratinocytes. In addit…	molecular function|calcium ion binding|TAS|GO:0005509|GOA|10777582//biological process|epidermis development|TAS|GO:0008544|GOA|10777582//biological process|signal transduction|TAS|GO:0007165|GOA|10777582
Hs.356089	AGI_HUM1_OLIGO_A_23_P3247	acidic (leucine-rich) nuclear phosphoprotein 32 family, member A	ANP32A	||||ANP32A||acidic (leucine-rich) nuclear phosphoprotein 32 family, member A||	8125; 80035	AK127498	NP_006296	15	15q22.3-q23		cellular component|cytoplasm|TAS|GO:0005737|GOA|8192856//biological process|intracellular signaling cascade|TAS|GO:0007242|GOA|8192856//cellular component|nucleus|IEA|GO:0005634|GOA|na		inhibitor protein of protein phosphatase 2a.	nuclear and cytoplasmic, diffusely distributed in the cytosol.
Hs.376314	AGI_HUM1_OLIGO_A_23_P201400	protoporphyrinogen oxidase	PPOX	||VP||MGC8485||PPOX||1.3.3.4||protoporphyrinogen oxidase||	5498	AK094855	NP_000300	1	1q22	This gene encodes the penultimate enzyme of heme biosynthesis, which catalyzes the 6-electron oxidation of protoporphyrinogen IX to form protoporphyrin IX. This protein is a flavoprotein associated with the outer surface of the inner mitochondrial membrane. Mutations in this gene cause variegate porphyria.	biological process|electron transport|IEA|GO:0006118|GOA|na//molecular function|electron transporter activity|TAS|GO:0005489|GOA|7713909//biological process|heme biosynthesis|TAS|GO:0006783|GOA|8554330//cellular component|mitochondrion|TAS|GO:0005739|GOA|7713909//molecular function|oxidoreductase activity|IEA|GO:0016491|GOA|na//molecular function|protoporphyrinogen oxidase activity|TAS|GO:0004729…		catalyzes the 6-electron oxidation of protoporphyrinogen ix to form protoporphyrin ix.	bound to the mitochondrial inner membrane with its active site facing the cytosolic side (by similarity).
Hs.147996	AGI_HUM1_OLIGO_A_23_P217339	protein kinase, X-linked	PRKX	||2.7.1.-||PRKX||PROTEIN KINASE PKX1||protein kinase, X-linked||	5613	NM_005044	NP_005035	X	Xp22.3		molecular function|ATP binding|IEA|GO:0005524|GOA|na//molecular function|cAMP-dependent protein kinase activity|TAS|GO:0004691|GOA|7633447//biological process|protein amino acid phosphorylation|TAS|GO:0006468|GOA|7633447//molecular function|protein serine/threonine kinase activity|IEA|GO:0004674|GOA|na//molecular function|protein-tyrosine kinase activity|IEA|GO:0004713|GOA|na//molecular function|…
Hs.446567	AGI_HUM1_OLIGO_A_23_P213458	basic transcription factor 3	BTF3	||||BTF3||basic transcription factor 3||	689; 220793	BX537826	NP_001198	5	5q13.3		molecular function|RNA polymerase II transcription factor activity|TAS|GO:0003702|GOA|1386332//cellular component|nucleus|IEA|GO:0005634|GOA|na//biological process|regulation of transcription, DNA-dependent|IEA|GO:0006355|GOA|na//biological process|transcription from Pol II promoter|TAS|GO:0006366|GOA|2320128		general transcription factor. btf3 can form a stable complex with rna polymerase ii. required for the initiation of transcription.	nuclear.
Hs.339428	AGI_HUM1_OLIGO_A_23_P151436	asparagine-linked glycosylation 5 homolog (yeast, dolichyl-phosphate beta-glucosyltransferase)	ALG5	||bA421P11.2||ALG5||2.4.1.117||dolichyl phosphate glucosyltransferase||Alg5, S. cerevisiae, homolog of||asparagine-linked glycosylation 5 homolog (yeast, dolichyl-phosphate beta-glucosyltransferase)||	29880	AK097252	NP_037470	13	13q13.2	This gene encodes the enzyme dolichyl phosphate glucosyltransferase. This enzyme participates in the glucosylation of the oligomannose core. The addition of glucose residues to the oligomannose core is necessary to ensure substrate recognition, and therefore, effectual transfer of the oligomannose core to the nascent glycoproteins. Mutations in this gene result in congenital disorders of glycosyl…	molecular function|dolichyl-phosphate beta-glucosyltransferase activity|IEA|GO:0004581|GOA|na//cellular component|endoplasmic reticulum|IEA|GO:0005783|GOA|na//cellular component|integral to membrane|IEA|GO:0016021|GOA|na//molecular function|oligosaccharyl transferase activity|TAS|GO:0004576|GOA|10359825//biological process|protein amino acid glycosylation|TAS|GO:0006486|GOA|10359825//molecular fu…
Hs.86131	AGI_HUM1_OLIGO_A_23_P86917	Fas (TNFRSF6)-associated via death domain	FADD	||FADD||MGC8528||MORT1||mediator of receptor-induced toxicity||Fas-associated via death domain||Fas-associating death domain-containing protein||Fas (TNFRSF6)-associated via death domain||Fas-associating protein with death domain||	8772	NM_003824	NP_003815	11	11q13.3	The protein encoded by this gene is an adaptor molecule that interacts with various cell surface receptors and mediates cell apoptotic signals. Through its C-terminal death domain, this protein can be recruited by TNFRSF6/Fas-receptor, tumor necrosis factor receptor, TNFRSF25, and TNFSF10/TRAIL-receptor, and thus it participates in the death signaling initiated by these receptors. Interaction of …	biological process|antimicrobial humoral response (sensu Vertebrata)|NR|GO:0019735|GOA|na//biological process|cell surface receptor linked signal transduction|NR|GO:0007166|GOA|na//cellular component|cytoplasm|NR|GO:0005737|GOA|na//molecular function|death receptor binding|TAS|GO:0005123|GOA|7538907//biological process|induction of apoptosis via death domain receptors|TAS|GO:0008625|GOA|7538907//…		apoptotic adaptor molecule that recruits caspase-8 or caspase-10 to the activated fas (cd95) or tnfr-1 receptors. the resulting aggregate called the death-inducing signaling complex (disc) performs caspase-8 proteolytic activation. active caspase-8 initiates the subsequent cascade of caspases (aspartate-specific cysteine proteases) mediating apoptosis.
Hs.356440	AGI_HUM1_OLIGO_A_23_P41096	hypothetical protein HSPC016	HSPC016	||HSPC016||hypothetical protein HSPC016||	51372	AK126594	NP_057017	3	3p21.31
Hs.56845	AGI_HUM1_OLIGO_A_23_P161446	GDP dissociation inhibitor 2	GDI2	||GDI2||RABGDIB||RAB GDI-BETA||GDP-DISSOCIATION INHIBITOR 2||rab GDP-dissociation inhibitor, beta||GDP dissociation inhibitor 2||	2665	AK122841	NP_001485	10	10p15	GDP dissociation inhibitors are proteins that regulate the GDP-GTP exchange reaction of members of the rab family, small GTP-binding proteins of the ras superfamily, that are involved in vesicular trafficking of molecules between cellular organelles. GDIs slow the rate of dissociation of GDP from rab proteins and release GDP from membrane-bound rabs. GDI2 is ubiquitously expressed. The GDI2 gene …	molecular function|GTPase activator activity|IEA|GO:0005096|GOA|na//molecular function|RAB GDP-dissociation inhibitor activity|TAS|GO:0005093|GOA|7543319//biological process|protein transport|IEA|GO:0015031|GOA|na//biological process|regulation of GTPase activity|IEA|GO:0043087|GOA|na		regulates the gdp/gtp exchange reaction of most rab proteins by inhibiting the dissociation of gdp from them, and the subsequent binding of gtp to them.
Hs.31664	AGI_HUM1_OLIGO_A_23_P203972	frizzled homolog 10 (Drosophila)	FZD10	||FZ-10||hFz10||FZD10||FzE7||frizzled 10 precursor||frizzled (Drosophila) homolog 10||frizzled homolog 10 (Drosophila)||FRIZZLED, DROSOPHILA, HOMOLOG OF, 10||	11211	BC070037	NP_009128	12	12q24.33	This gene is a member of the frizzled gene family. Members of this family encode 7-transmembrane domain proteins that are receptors for the Wingless type MMTV integration site family of signaling proteins. Most frizzled receptors are coupled to the beta-catenin canonical signaling pathway. Using array analysis, expression of this intronless gene is significantly up-regulated in two cases of prima…	molecular function|G-protein coupled receptor activity|IEA|GO:0004930|GOA|na//biological process|G-protein coupled receptor protein signaling pathway|IEA|GO:0007186|GOA|na//molecular function|Wnt receptor activity|TAS|GO:0042813|GOA|10448064//biological process|development|IEA|GO:0007275|GOA|na//biological process|frizzled signaling pathway|TAS|GO:0007222|GOA|10448064//cellular component|integral…
AL832534	AGI_HUM1_OLIGO_A_23_P28307	Data not found
Hs.294008	AGI_HUM1_OLIGO_A_23_P200404	adenylate kinase 2	AK2	||ADK2||AK2||2.7.4.3||ATP-AMP transphosphorylase||adenylate kinase 2||ADENYLATE KINASE, MITOCHONDRIAL MYOKINASE||adenylate kinase 2 isoform b||adenylate kinase 2 isoform c||adenylate kinase isoenzyme 2, mitochondrial||adenylate kinase 2 isoform a||	204	NM_013411	NP_751949	1	1p34	Adenylate kinases are involved in regulating the adenine nucleotide composition within a cell by catalyzing the reversible transfer of phosphate groups among adenine nucleotides. Three isozymes of adenylate kinase, namely 1, 2, and 3, have been identified in vertebrates; this gene encodes isozyme 2. Expression of these isozymes is tissue-specific and developmentally regulated. Isozyme 2 is locali…	molecular function|ATP binding|IEA|GO:0005524|GOA|na//molecular function|adenylate kinase activity|TAS|GO:0004017|GOA|9504408//molecular function|kinase activity|IEA|GO:0016301|GOA|na//cellular component|mitochondrion|IEA|GO:0005739|GOA|na//molecular function|transferase activity|IEA|GO:0016740|GOA|na		this small ubiquitous enzyme is essential for maintenance and cell growth.	mitochondrial intermembrane space.
Hs.400556	AGI_HUM1_OLIGO_A_23_P17420	breast carcinoma amplified sequence 1	BCAS1	||AIBC1||NABC1||BCAS1||breast carcinoma amplified sequence 1||NOVEL AMPLIFIED IN BREAST CANCER 1||	8537	BX538336	NP_003648	20	20q13.2-q13.3	Breast carcinoma amplified sequence 1 (BCAS1) was isolated from a region at 20q13 which is amplified in a variety of tumor types and associated with more aggressive tumor phenotypes. Among the genes identified from this region, BCAS1 was found to be highly expressed in three amplified breast cancer cell lines and in one breast tumor without amplification at 20q13.2. However, the BCAS1 gene is not…
Hs.227743	AGI_HUM1_OLIGO_A_23_P143374	KIAA0980 protein	KIAA0980	||KIAA0980||KIAA0980 protein||hypothetical protein FLJ11792||	22981	NM_025176	NP_079452	20	20p11.22-p11.1		molecular function|calcium ion binding|IEA|GO:0005509|GOA|na
Hs.357901	AGI_HUM1_OLIGO_A_23_P82176	SRY (sex determining region Y)-box 4	SOX4	||SOX4||EVI16||SRY-BOX 4||SRY-related HMG-box gene 4||ecotropic viral integration site 16||SRY (sex determining region Y)-box 4||	6659	NM_003107	NP_003098	6	6p22.3	This intronless gene encodes a member of the SOX (SRY-related HMG-box) family of transcription factors involved in the regulation of embryonic development and in the determination of the cell fate. The encoded protein may act as a transcriptional regulator after forming a protein complex with other proteins, such as syndecan binding protein (syntenin). The protein may function in the apoptosis pa…	cellular component|nucleus|IEA|GO:0005634|GOA|na//biological process|regulation of transcription, DNA-dependent|IEA|GO:0006355|GOA|na//molecular function|transcription factor activity|TAS|GO:0003700|GOA|8268656		transcriptional activator that binds with high affinity to the t-cell enhancer motif 5'-aacaaag-3' motif.	nuclear.
Hs.369761	AGI_HUM1_OLIGO_A_23_P40025	DAZ associated protein 2	DAZAP2	||MGC14319||KIAA0058||DAZAP2||MGC766||DAZ-ASSOCIATED PROTEIN 2||DAZ associated protein 2||deleted in azoospermia associated protein 2||	9802	AK125855	NP_055579	12	12q12	In mammals, the Y chromosome directs the development of the testess and plays an important role in spermatogenesis. A high percentage of infertile men have deletions that map to regions of the Y chromosome. The DAZ (deleted in azoospermia) gene cluster maps to the AZFc region and is deleted in many azoospermic and severely oligospermic men. It is thought that the Y chromosomal DAZ gene cluster ar…
Hs.239155	AGI_HUM1_OLIGO_A_23_P160406	potassium channel tetramerisation domain containing 3	KCTD3	||KCTD3||potassium channel tetramerisation domain containing 3||	51133	NM_016121	NP_057205	1	1q41		cellular component|membrane|IEA|GO:0016020|GOA|na//biological process|potassium ion transport|IEA|GO:0006813|GOA|na//molecular function|protein binding|IEA|GO:0005515|GOA|na//molecular function|voltage-gated potassium channel activity|IEA|GO:0005249|GOA|na//cellular component|voltage-gated potassium channel complex|IEA|GO:0008076|GOA|na
Hs.333526	AGI_HUM1_OLIGO_A_23_P3982	chromosome 17 open reading frame 37	C17orf37	||C17orf37||chromosome 17 open reading frame 37||	84299	BE879523	NP_115715	17	17q21.2
Hs.343579	AGI_HUM1_OLIGO_A_23_P124035	mitochondrial ribosomal protein L14	MRPL14	||MRPL14||mitochondrial ribosomal protein L14||	64928	BM703626	NP_115487	6	6p21.3	Mammalian mitochondrial ribosomal proteins are encoded by nuclear genes and help in protein synthesis within the mitochondrion. Mitochondrial ribosomes (mitoribosomes) consist of a small 28S subunit and a large 39S subunit. They have an estimated 75% protein to rRNA composition compared to prokaryotic ribosomes, where this ratio is reversed. Another difference between mammalian mitoribosomes and …
Hs.19236	AGI_HUM1_OLIGO_A_23_P57848	NADH dehydrogenase (ubiquinone) 1 beta subcomplex, 5, 16kDa	NDUFB5	||1.6.5.3||1.6.99.3||CI-SGDH||NDUFB5||MGC12314||NADH-ubiquinone oxidoreductase SGDH subunit||NADH-UBIQUINONE OXIDOREDUCTASE 1 BETA SUBCOMPLEX, 5||NADH dehydrogenase (ubiquinone) 1 beta subcomplex, 5, 16kDa||NADH dehydrogenase (ubiquinone) 1 beta subcomplex, 5, 16kDa precursor||NADH dehydrogenase (ubiquinone) 1 beta subcomplex, 5 (16kD, SGDH)||	4711	BX648034	NP_002483	3	3q27.1	The protein encoded by this gene is a subunit of the multisubunit NADH:ubiquinone oxidoreductase (complex I). Mammalian complex I is composed of 45 different subunits. It locates at the mitochondrial inner membrane. This protein has NADH dehydrogenase activity and oxidoreductase activity. It transfers electrons from NADH to the respiratory chain. The immediate electron acceptor for the enzyme is …	molecular function|NADH dehydrogenase (ubiquinone) activity|TAS|GO:0008137|GOA|9425316//molecular function|NADH dehydrogenase activity|IEA|GO:0003954|GOA|na//biological process|mitochondrial electron transport, NADH to ubiquinone|TAS|GO:0006120|GOA|9425316//cellular component|mitochondrion|IEA|GO:0005739|GOA|na//molecular function|oxidoreductase activity|IEA|GO:0016491|GOA|na		transfer of electrons from nadh to the respiratory chain. the immediate electron acceptor for the enzyme is believed to be ubiquinone.	mitochondrial inner membrane; matrix side.
Hs.432379	AGI_HUM1_OLIGO_A_23_P13547	chordin-like 2	CHRDL2	||||CHRDL2||chordin-like 2||	25884; 80156	AY358522	NP_056239	11	11q14
Hs.414343	AGI_HUM1_OLIGO_A_23_P211528	synaptogyrin 1	SYNGR1	||SYNGR1||MGC:1939||synaptogyrin 1||synaptogyrin 1 isoform 1a||synaptogyrin 1 isoform 1b||synaptogyrin 1 isoform 1c||	9145	NM_004711	NP_663791	22	22q13.1	This gene encodes an integral membrane protein associated with presynaptic vesicles in neuronal cells. The exact function of this protein is unclear, but studies of a similar murine protein suggest that it functions in synaptic plasticity without being required for synaptic transmission. The gene product belongs to the synaptogyrin gene family. Three alternatively spliced variants encoding three …	cellular component|integral to plasma membrane|TAS|GO:0005887|GOA|9760194//cellular component|synapse|IEA|GO:0045202|GOA|na			integral membrane protein.
Hs.348802	AGI_HUM1_OLIGO_A_23_P52207	BMP and activin membrane-bound inhibitor homolog (Xenopus laevis)	BAMBI	||NMA||BAMBI||putative transmembrane protein||BMP and activin membrane-bound inhibitor homolog (Xenopus laevis)||	25805	NM_012342	NP_036474	10	10p12.3-p11.2		cellular component|integral to membrane|TAS|GO:0016021|GOA|8621228
Hs.352839	AGI_HUM1_OLIGO_A_23_P114822	mitochondrial ribosomal protein S15	MRPS15	||MRPS15||mitochondrial ribosomal protein S15||	64960	AK125230	NP_112570	1	1p35-p34.1	Mammalian mitochondrial ribosomal proteins are encoded by nuclear genes and help in protein synthesis within the mitochondrion. Mitochondrial ribosomes (mitoribosomes) consist of a small 28S subunit and a large 39S subunit. They have an estimated 75% prot	cellular component|intracellular|IEA|GO:0005622|GOA|na//cellular component|mitochondrial small ribosomal subunit|IDA|GO:0005763|GOA|11279123//cellular component|mitochondrion|IEA|GO:0005739|GOA|na//biological process|protein biosynthesis|NAS|GO:0006412|GOA|11279123//cellular component|ribosome|IEA|GO:0005840|GOA|na//molecular function|structural constituent of ribosome|NAS|GO:0003735|GOA|11279123			mitochondrial.
Hs.411422	AGI_HUM1_OLIGO_A_23_P21167	hypothetical protein MGC33212	MGC33212	||MGC33212||hypothetical protein MGC33212||	255758	BQ184762	NP_689986	3	3q29
Hs.165195	AGI_HUM1_OLIGO_A_23_P207957	VAMP (vesicle-associated membrane protein)-associated protein A, 33kDa	VAPA	||MGC3745||VAP-A||VAP33||VAPA||hVAP-33||VAMP-ASSOCIATED PROTEIN, 33-KD||VAMP-ASSOCIATED PROTEIN A||VAMP (vesicle-associated membrane protein)-associated protein A, 33kDa||VAMP (vesicle-associated membrane protein)-associated protein A (33kD)||vesicle-associated membrane protein-associated protein A isoform 1||vesicle-associated membrane protein-associated protein A isoform 2||	9218	NM_003574	NP_919415	18	18p11.22	The protein encoded by this gene is a type IV membrane protein. It is present in the plasma membrane and intracellular vesicles. It may also be associated with the cytoskeleton. This protein may function in vesicle trafficking, membrane fusion, protein complex assembly and cell motility. Alternative splicing occurs at this locus and two transcript variants encoding distinct isoforms have been ide…	cellular component|integral to membrane|IEA|GO:0016021|GOA|na//biological process|positive regulation of I-kappaB kinase/NF-kappaB cascade|IMP|GO:0043123|GOA|12761501//molecular function|signal transducer activity|IMP|GO:0004871|GOA|12761501//molecular function|structural molecule activity|IEA|GO:0005198|GOA|na		may play a role in vesicle trafficking.	type iv membrane protein; present in the plasma membrane and in intracellular vesicles, together with snare proteins. may also associate with the cytoskeleton. colocalizes with ocln at the tight junction in polarized epithelial cells.
M60751	AGI_HUM1_OLIGO_A_23_P19379	Data not found
Hs.102541	AGI_HUM1_OLIGO_A_23_P204630	netrin 4	NTN4	||NTN4||netrin 4||	59277	AF278532	NP_067052	12	12q22-q23		cellular component|extracellular matrix|IEA|GO:0005578|GOA|na//molecular function|structural molecule activity|IEA|GO:0005198|GOA|na
Hs.4944	AGI_HUM1_OLIGO_A_23_P94380	chromosome 9 open reading frame 58	C9orf58	||C9orf58||chromosome 9 open reading frame 58||	83543	AK128526	NP_113614	9	9q34.13-q34.3		molecular function|calcium ion binding|IEA|GO:0005509|GOA|na
Hs.444851	AGI_HUM1_OLIGO_A_23_P112652	CCR4-NOT transcription complex, subunit 10	CNOT10	||FLJ13165||CNOT10||FLJ12890||DKFZP434K115||CCR4-NOT transcription complex, subunit 10||	25904	AK022952	NP_056257	3	3p22.3
Hs.33102	AGI_HUM1_OLIGO_A_23_P145104	transcription factor AP-2 beta (activating enhancer binding protein 2 beta)	TFAP2B	||AP-2B||TFAP2B||TRANSCRIPTION FACTOR AP2-BETA||transcription factor AP-2 beta (activating enhancer-binding protein 2 beta)||transcription factor AP-2 beta (activating enhancer binding protein 2 beta)||Char syndrome (patent ductus arteriosus with facial dysmorphism and abnormal fifth digits)||	7021	NM_003221	NP_003212	6	6p21-p12		biological process|neurogenesis|TAS|GO:0007399|GOA|7555706//cellular component|nucleus|IEA|GO:0005634|GOA|na//biological process|regulation of transcription from Pol II promoter|TAS|GO:0006357|GOA|7555706//molecular function|transcription coactivator activity|TAS|GO:0003713|GOA|7555706//molecular function|transcription factor activity|NR|GO:0003700|GOA|8661133		sequence-specific dna-binding protein that interacts with inducible viral and cellular enhancer elements to regulate transcription of selected genes. ap-2 factors bind to the consensus sequence 5'-gccnnnggc-3' and activate genes involved in a large spectrum of important biological functions including proper eye, face, body wall, limbs and neural tube development. they also suppress a number of ge…	nuclear (probable).
Hs.422889	AGI_HUM1_OLIGO_A_23_P155857	nudix (nucleoside diphosphate linked moiety X)-type motif 6	NUDT6	||FGF-2||FGF-AS||ASFGF2||NUDT6||gfg-1||FGF2AS||GFG1||bFGF||NUDIX MOTIF 6||antisense basic fibroblast growth factor||FIBROBLAST GROWTH FACTOR 2, ANTISENSE||nudix-type motif 6 isoform a||nudix-type motif 6 isoform b||FIBROBLAST GROWTH FACTOR, BASIC, ANTISENSE||NUCLEOSIDE DIPHOSPHATE-LINKED MOIETY X MOTIF, 6||nudix (nucleoside diphosphate linked moiety X)-type motif 6||	11162	NM_007083	NP_932158	4	4q26	FGF2 (MIM 134920) is a highly conserved, multifunctional heparin-binding growth factor involved in neuroectoderm development, angiogenesis, and wound healing. Elevated levels of FGF2 are associated with proliferation of smooth muscle in atherosclerosis and with proliferation of tumors. The FGF2 antisense gene, NUDT6, may regulate FGF2 expression.[supplied by OMIM]	biological process|biological_process unknown|ND|GO:0000004|GOA|na//cellular component|cellular_component unknown|ND|GO:0008372|GOA|na//molecular function|growth factor activity|TAS|GO:0008083|GOA|7984147//molecular function|hydrolase activity|IEA|GO:0016787|GOA|na
Hs.6111	AGI_HUM1_OLIGO_A_23_P83579	aryl-hydrocarbon receptor nuclear translocator 2	ARNT2	||KIAA0307||ARNT2||aryl-hydrocarbon receptor nuclear translocator 2||aryl hydrocarbon receptor nuclear translocator 2||	9915	BX647212	NP_055677	15	15q24	The aryl hydrocarbon receptor nuclear translocator (ARNT; MIM 126110) is a member of a novel transcription factor family consisting of a conserved basic helix-loop-helix (bHLH) structural motif contiguous with a PAS domain. Members of this family include PER (see MIM 602260), the aryl hydrocarbon receptor (AHR; MIM 600253), SIM1 (MIM 603128), and HIF1A (MIM 603348).[supplied by OMIM]	molecular function|aryl hydrocarbon receptor binding|ISS|GO:0017162|GOA|na//molecular function|aryl hydrocarbon receptor nuclear translocator activity|NAS|GO:0005061|GOA|12239177//biological process|central nervous system development|ISS|GO:0007417|GOA|na
Hs.450060	AGI_HUM1_OLIGO_A_23_P146990	WW domain-containing protein 1	WWP1	||DKFZp434D2111||hSDRP1||Tiul1||WWP1||AIP5||Nedd-4-like ubiquitin-protein ligase||atrophin-1 interacting protein 5||TGIF-interacting ubiquitin ligase 1||WW domain-containing protein 1||WW domain containing E3 ubiquitin protein ligase 1||	11059	NM_007013	NP_008944	8	8q21	WW domain-containing proteins are found in all eukaryotes and play an important role in the regulation of a wide variety of cellular functions such as protein degradation, transcription, and RNA splicing. This gene encodes a protein which contains 4 tandem WW domains and a HECT (homologous to the E6-associated protein carboxyl terminus) domain. The encoded protein belongs to a family of NEDD4-lik…	biological process|T-cell differentiation|ISS|GO:0030217|GOA|na//biological process|central nervous system development|NAS|GO:0007417|GOA|9647693//molecular function|ligase activity|IEA|GO:0016874|GOA|na//biological process|lung development|ISS|GO:0030324|GOA|na//biological process|negative regulation of transcription|ISS|GO:0016481|GOA|na//molecular function|protein binding|IPI|GO:0005515|GOA|96…
Hs.375707	AGI_HUM1_OLIGO_A_23_P154279	coiled-coil-helix-coiled-coil-helix domain containing 5	CHCHD5	||CHCHD5||coiled-coil-helix-coiled-coil-helix domain containing 5||	84269	AK096990	NP_115685	2	2q13
Hs.423190	AGI_HUM1_OLIGO_A_23_P33285	Data not found
Hs.345757	AGI_HUM1_OLIGO_A_23_P139841	potassium voltage-gated channel, Shaw-related subfamily, member 2	KCNC2	||KCNC2||POTASSIUM CHANNEL, VOLTAGE-GATED, SHAW-RELATED SUBFAMILY, MEMBER 2||potassium voltage-gated channel, Shaw-related subfamily, member 2||Shaw-related voltage-gated potassium channel protein 2 isoform KV3.2a||Shaw-related voltage-gated potassium channel protein 2 isoform KV3.2b||Shaw-related voltage-gated potassium channel protein 2 isoform KV3.2c||	3747	NM_139136	NP_715624	12	12q14.1	The Shaker gene family of Drosophila encodes components of voltage-gated potassium channels and is comprised of four subfamilies. Based on sequence similarity, this gene is similar to one of these subfamilies, namely the Shaw subfamily. The protein encoded by this gene belongs to the delayed rectifier class of channel proteins and is an integral membrane protein that mediates the voltage-dependen…	biological process|cation transport|IEA|GO:0006812|GOA|na//cellular component|integral to membrane|IEA|GO:0016021|GOA|na//biological process|potassium ion transport|IEA|GO:0006813|GOA|na//molecular function|protein binding|IEA|GO:0005515|GOA|na//molecular function|voltage-gated potassium channel activity|IEA|GO:0005249|GOA|na//cellular component|voltage-gated potassium channel complex|IEA|GO:0008…
Hs.378766	AGI_HUM1_OLIGO_A_23_P61180	hypothetical protein FLJ11323	FLJ11323	||FLJ11323||hypothetical protein FLJ11323||	55344	AK091006	NP_060860	X	Xp22.33		biological process|intracellular signaling cascade|IEA|GO:0007242|GOA|na//molecular function|ornithine decarboxylase activator activity|ISS|GO:0042978|GOA|na//molecular function|phospholipase C activity|IEA|GO:0004629|GOA|na
Hs.343809	AGI_HUM1_OLIGO_A_23_P211727	fibroblast growth factor 12	FGF12	||FGF12||FGF12B||FHF1||myocyte-activating factor||fibroblast growth factor 12B||fibroblast growth factor FGF-12b||fibroblast growth factor 12||fibroblast growth factor homologous factor 1||fibroblast growth factor 12 isoform 2||fibroblast growth factor 12 isoform 1||	2257	AK125307	NP_066360	3	3q28	The protein encoded by this gene is a member of the fibroblast growth factor (FGF) family. FGF family members possess broad mitogenic and cell survival activities, and are involved in a variety of biological processes, including embryonic development, cell growth, morphogenesis, tissue repair, tumor growth, and invasion. This growth factor lacks the N-terminal signal sequence present in most of t…
Hs.125849	AGI_HUM1_OLIGO_A_23_P123440	chromosome 8 open reading frame 2	C8orf2	||C8orf2||chromosome 8 open reading frame 2||	11160	AK057557	NP_009106	8	8p11.2		biological process|biological_process unknown|ND|GO:0000004|GOA|na//cellular component|integral to membrane|IEA|GO:0016021|GOA|na//molecular function|molecular_function unknown|ND|GO:0005554|GOA|na
Hs.109646	AGI_HUM1_OLIGO_A_23_P43613	NADH dehydrogenase (ubiquinone) 1 beta subcomplex, 6, 17kDa	NDUFB6	||1.6.99.3||CI||NDUFB6||1.6.5.3||MGC13675||NADH-ubiquinone oxidoreductase B17 subunit||NADH-ubiquinone oxidoreductase beta subunit, 6||NADH-UBIQUINONE OXIDOREDUCTASE 1 BETA SUBCOMPLEX, 6||complex I, mitochondrial respiratory chain, B17 subunit||NADH dehydrogenase (ubiquinone) 1 beta subcomplex, 6, 17kDa||NADH dehydrogenase (ubiquinone) 1 beta subcomplex, 6 (17kD, B17)||NADH dehydrogenase (ubiquin…	4712	BF244629	NP_877416	9	9p13.3	The protein encoded by this gene is a subunit of the multisubunit NADH:ubiquinone oxidoreductase (complex I). Mammalian complex I is composed of 45 different subunits. It locates at the mitochondrial inner membrane. This protein has NADH dehydrogenase activity and oxidoreductase activity. It transfers electrons from NADH to the respiratory chain. The immediate electron acceptor for the enzyme is …	molecular function|NADH dehydrogenase (ubiquinone) activity|TAS|GO:0008137|GOA|9760212//molecular function|NADH dehydrogenase activity|IEA|GO:0003954|GOA|na//biological process|mitochondrial electron transport, NADH to ubiquinone|TAS|GO:0006120|GOA|9760212//cellular component|mitochondrion|IEA|GO:0005739|GOA|na//molecular function|oxidoreductase activity|IEA|GO:0016491|GOA|na		transfer of electrons from nadh to the respiratory chain. the immediate electron acceptor for the enzyme is believed to be ubiquinone.	mitochondrial inner membrane; matrix side.
Hs.11962	AGI_HUM1_OLIGO_A_23_P128050	BCL2-like 14 (apoptosis facilitator)	BCL2L14	||||BCL2L14||BCL2-like 14 (apoptosis facilitator)||	79370; 400006	AF281255	NP_620050	12	12p13-p12	The protein encoded by this gene belongs to the BCL2 protein family. BCL2 family members form hetero- or homodimers and act as anti- or pro-apoptotic regulators that are involved in a wide variety of cellular activities. Overexpression of this gene has been shown to induce apoptosis in cells. Four alternatively spliced transcript variants, which encode three distinct isoforms, have been reported …	biological process|regulation of apoptosis|IEA|GO:0042981|GOA|na
Hs.18268	AGI_HUM1_OLIGO_A_23_P200015	adenylate kinase 5	AK5	||AK6||2.7.4.3||AK5||MGC33326||ATP-AMP transphosphorylase||adenylate kinase 5||adenylate kinase 6||adenylate kinase 5 isoform 1||adenylate kinase 5 isoform 2||	26289	NM_012093	NP_777283	1	1p31	This gene encodes a member of the adenylate kinase family, which is involved in regulating the adenine nucleotide composition within a cell by catalyzing the reversible transfer of phosphate groups among adenine nucleotides. This member is related to the UMP/CMP kinase of several species. It is located in the cytosol and expressed exclusively in brain. Alternatively spliced transcript variants en…	biological process|ADP biosynthesis|TAS|GO:0006172|GOA|10215863//molecular function|ATP binding|IEA|GO:0005524|GOA|na//biological process|ATP metabolism|IEA|GO:0046034|GOA|na//molecular function|adenylate kinase activity|IEA|GO:0004017|GOA|10215863//molecular function|adenylate kinase activity|TAS|GO:0004017|GOA|10215863//cellular component|cytoplasm|IEA|GO:0005737|GOA|na//cellular component|cyto…		active on amp and damp with atp as a donor. when gtp is used as phosphate donor, the enzyme phosphorylates amp, cmp, and to a small extent dcmp.	cytoplasmic.
Hs.13291	AGI_HUM1_OLIGO_A_23_P110122	cyclin G2	CCNG2	||CCNG2||cyclin G2||	901	AK092638	NP_004345	4	4q21.22	The eukaryotic cell cycle is governed by cyclin-dependent protein kinases (CDKs) whose activities are regulated by cyclins and CDK inhibitors. The 8 species of cyclins reported in mammals, cyclins A through H, share a conserved amino acid sequence of about 90 residues called the cyclin box. The amino acid sequence of cyclin G is well conserved among mammals. The nucleotide sequence of cyclin G1 a…	biological process|cell cycle|IEA|GO:0007049|GOA|na//biological process|cell cycle checkpoint|TAS|GO:0000075|GOA|8626390//biological process|mitosis|IEA|GO:0007067|GOA|na		may play a role in growth regulation and in negative regulation of cell cycle progesssion.	cytoplasmic (by similarity).
Hs.415950	AGI_HUM1_OLIGO_A_23_P201211	immunoglobulin superfamily receptor translocation associated 2	IRTA2	||IRTA2||BXMAS1||immunoglobulin superfamily receptor translocation associated 2||IMMUNOGLOBULIN SUPERFAMILY RECEPTOR TRANSLOCATION-ASSOCIATED GENE 2||	83416	AF369794	NP_112571	1	1q21
Hs.152759	AGI_HUM1_OLIGO_A_23_P254612	activator of S phase kinase	ASK	||ASK||ACTIVATOR OF S-PHASE KINASE||DBF4, S. CEREVISIAE, HOMOLOG OF||activator of S phase kinase||DUMBBELL FORMER 4, S. CEREVISIAE, HOMOLOG OF||	10926	NM_006716	NP_006707	7	7q21.3		cellular component|intracellular|IEA|GO:0005622|GOA|na//molecular function|kinase activity|IEA|GO:0016301|GOA|na//molecular function|nucleic acid binding|IEA|GO:0003676|GOA|na//molecular function|zinc ion binding|IEA|GO:0008270|GOA|na
Hs.372265	AGI_HUM1_OLIGO_A_23_P19202	brix domain containing 1	BXDC1	||BXDC1||brix domain containing 1||	84154	AL833613	NP_115570	6	6q22.1		cellular component|nucleus|IEA|GO:0005634|GOA|na
Hs.243960	AGI_HUM1_OLIGO_A_23_P37205	NDRG family member 2	NDRG2	||NDRG2||NDRG family member 2||NMYC DOWNSTREAM-REGULATED GENE 2||	57447	AK096999	NP_963835	14	14q11.2	This gene is a member of the N-myc downregulated gene family which belongs to the alpha/beta hydrolase superfamily. The protein encoded by this gene is a cytoplasmic protein that may play a role in neurite outgrowth. This gene may be involved in glioblastoma carcinogenesis. Several alternatively spliced transcript variants of this gene have been described, but the full-length nature of some of th…	biological process|cell differentiation|IEA|GO:0030154|GOA|11978393//biological process|cell differentiation|ISS|GO:0030154|GOA|11978393//cellular component|cytosol|NAS|GO:0005829|GOA|11936845//molecular function|molecular_function unknown|ND|GO:0005554|GOA|na
Hs.122908	AGI_HUM1_OLIGO_A_23_P37704	DNA replication factor	CDT1	||DUP||CDT1||DNA replication factor||DOUBLE PARKED, DROSOPHILA, HOMOLOG OF||	81620	AB053172	NP_112190	16	16q24.3
Hs.409223	AGI_HUM1_OLIGO_A_23_P259172	signal sequence receptor, delta (translocon-associated protein delta)	SSR4	||SSR4||TRAPD||TRANSLOCON-ASSOCIATED PROTEIN, DELTA SUBUNIT||signal sequence receptor, delta (translocon-associated protein delta)||	6748	AK057117	NP_006271	X	Xq28	SSR4, also called TRAPD, is assumed to be involved in protein secretion. It is located in the Xq28 region, arranged in a compact head-to-head manner with the IDH3G gene. These two genes are driven by a bidirectional promoter located between them, and encode proteins involved in unrelated biochemical pathways located in different compartments of the cell. The nontranscribed intergenic region repre…	molecular function|calcium ion binding|NAS|GO:0005509|GOA|na//cellular component|endoplasmic reticulum|IEA|GO:0005783|GOA|na//cellular component|integral to membrane|IEA|GO:0016021|GOA|na//biological process|intracellular protein transport|NAS|GO:0006886|GOA|na//cellular component|translocon|NAS|GO:0005784|GOA|7492314,9286695		trap proteins are part of a complex whose function is to bind calcium to the er membrane and thereby regulate the retention of er resident proteins.	type i membrane protein. endoplasmic reticulum.
Hs.37058	AGI_HUM1_OLIGO_A_23_P202876	calcitonin/calcitonin-related polypeptide, alpha	CALCA	||katacalcin||CALC1||CGRP-I||CALCA||CGRP1||KC||calcitonin/calcitonin-related polypeptide, alpha||CT CALCITONIN GENE-RELATED PEPTIDE||	796	X02330	NP_001732	11	11p15.2-p15.1	Calcitonin is a peptide hormone synthesized by the parafollicular cells of the thyroid. It causes reduction in serum calcium, an effect opposite to that of parathyroid hormone (PTH; MIM 168450).[supplied by OMIM]	biological process|G-protein signaling, coupled to cAMP nucleotide second messenger|TAS|GO:0007188|GOA|10822112//biological process|adenylate cyclase activation|TAS|GO:0007190|GOA|2983422//biological process|cell-cell signaling|TAS|GO:0007267|GOA|2408883//biological process|cytosolic calcium ion concentration elevation|TAS|GO:0007204|GOA|9685362//cellular component|endoplasmic reticulum|TAS|GO:00…		katacalcin is a potent plasma calcium-lowering peptide.	secreted.
AJ276485	AGI_HUM1_OLIGO_A_23_P59926	Data not found
Hs.66295	AGI_HUM1_OLIGO_A_23_P213139	ligand of numb-protein X	LNX	||LNX||ligand of numb-protein X||	84708	AF237782	NP_116011	4	4q12		molecular function|protein binding|IEA|GO:0005515|GOA|na//biological process|protein ubiquitination|IEA|GO:0016567|GOA|na//cellular component|ubiquitin ligase complex|IEA|GO:0000151|GOA|na//molecular function|ubiquitin-protein ligase activity|IEA|GO:0004842|GOA|na//molecular function|zinc ion binding|IEA|GO:0008270|GOA|na
Hs.421907	AGI_HUM1_OLIGO_A_23_P39125	glioma tumor suppressor candidate region gene 2	GLTSCR2	||GLTSCR2||glioma tumor suppressor candidate region gene 2||	29997	AK024486	NP_056525	19	19q13.3		biological process|biological_process unknown|ND|GO:0000004|GOA|na//molecular function|molecular_function unknown|ND|GO:0005554|GOA|na//cellular component|nucleus|IEA|GO:0005634|GOA|na
Hs.27744	AGI_HUM1_OLIGO_A_23_P108200	RAB3A, member RAS oncogene family	RAB3A	||RAB3A||RAS-associated protein RAB3A||RAB3A, member RAS oncogene family||	5864	BU729319	NP_002857	19	19p13.2		molecular function|GTP binding|IEA|GO:0005525|GOA|na//molecular function|GTPase activity|TAS|GO:0003924|GOA|2501306//biological process|exocytosis|IEA|GO:0006887|GOA|na//biological process|neurotransmitter secretion|TAS|GO:0007269|GOA|9194562//biological process|protein transport|IEA|GO:0015031|GOA|na//biological process|small GTPase mediated signal transduction|IEA|GO:0007264|GOA|na//cellular co…		involved in exocytosis by regulating a late step in synaptic vesicle fusion. could play a role in neurotransmitter release by regulating membrane flow in the nerve terminal.
Hs.2006	AGI_HUM1_OLIGO_A_23_P12343	glutathione S-transferase M3 (brain)	GSTM3	||MGC3704||GSTB||GTM3||MGC3310||2.5.1.18||GST5||GSTM3-3||GSTM3||brain GST||glutathione S-aryltransferase M3||glutathione S-alkyltransferase M3||S-(hydroxyalkyl)glutathione lyase M3||glutathione S-aralkyltransferase M3||GST class-mu 3||GLUTATHIONE S-TRANSFERASE 5||glutathione S-transferase, Mu-3||glutathione S-transferase M3 (brain)||	2947	NM_000849	NP_000840	1	1p13.3	Cytosolic and membrane-bound forms of glutathione S-transferase are encoded by two distinct supergene families. At present, eight distinct classes of the soluble cytoplasmic mammalian glutathione S-transferases have been identified: alpha, kappa, mu, omeg	biological process|establishment of blood-nerve barrier|TAS|GO:0008065|GOA|2345169//molecular function|glutathione transferase activity|TAS|GO:0004364|GOA|2345169//biological process|metabolism|IEA|GO:0008152|GOA|na//molecular function|transferase activity|IEA|GO:0016740|GOA|na		conjugation of reduced glutathione to a wide number of exogenous and endogenous hydrophobic electrophiles. may govern uptake and detoxification of both endogenous compounds and xenobiotics at the testis and brain blood barriers.	cytoplasmic.
Hs.75497	AGI_HUM1_OLIGO_A_23_P168882	tumor protein p53 inducible nuclear protein 1	TP53INP1	||TP53INP1||P53DINP1||p53-DEPENDENT DAMAGE-INDUCIBLE NUCLEAR PROTEIN 1||TUMOR PROTEIN p53-INDUCIBLE NUCLEAR PROTEIN 1||tumor protein p53 inducible nuclear protein 1||	94241	AK125880	NP_150601	8	8q22
Hs.155079	AGI_HUM1_OLIGO_A_23_P256432	protein phosphatase 2, regulatory subunit B (B56), alpha isoform	PPP2R5A	||PPP2R5A||PP2A, B subunit, PR61 alpha isoform||PP2A, B subunit, B' alpha isoform||PP2A, B subunit, R5 alpha isoform||PP2A, B subunit, B56 alpha isoform||protein phosphatase 2, regulatory subunit B (B56), alpha isoform||alpha isoform of regulatory subunit B56, protein phosphatase 2A||serine/threonine protein phosphatase 2A, 56 kDa regulatory subunit, alpha isoform||	5525	NM_006243	NP_006234	1	1q32.2-q32.3	The product of this gene belongs to the phosphatase 2A regulatory subunit B family. Protein phosphatase 2A is one of the four major Ser/Thr phosphatases, and it is implicated in the negative control of cell growth and division. It consists of a common heteromeric core enzyme, which is composed of a catalytic subunit and a constant regulatory subunit, that associates with a variety of regulatory s…	cellular component|cytoplasm|TAS|GO:0005737|GOA|8703017//molecular function|protein binding|IPI|GO:0005515|GOA|9847399//cellular component|protein phosphatase type 2A complex|IEA|GO:0000159|GOA|na//molecular function|protein phosphatase type 2A regulator activity|TAS|GO:0008601|GOA|8703017//biological process|signal transduction|IEA|GO:0007165|GOA|na		the b regulatory subunit might modulate substrate selectivity and catalytic activity, and also might direct the localization of the catalytic enzyme to a particular subcellular compartment.	cytoplasmic.
Hs.71465	AGI_HUM1_OLIGO_A_23_P146284	squalene epoxidase	SQLE	||SQLE||1.14.99.7||squalene epoxidase||squalene monooxygenase||	6713	BX647605	NP_003120	8	8q24.1	Squalene epoxidase catalyzes the first oxygenation step in sterol biosynthesis and is thought to be one of the rate-limiting enzymes in this pathway.	biological process|aromatic compound metabolism|IEA|GO:0006725|GOA|na//biological process|electron transport|IEA|GO:0006118|GOA|na//cellular component|integral to membrane|IEA|GO:0016021|GOA|na//cellular component|microsome|NAS|GO:0005792|GOA|na//molecular function|squalene monooxygenase activity|NAS|GO:0004506|GOA|9286711//biological process|sterol biosynthesis|NAS|GO:0016126|GOA|9286711		catalyzes the first oxygenation step in sterol biosynthesis and is suggested to be one of the rate-limiting enzymes in this pathway.	microsomal.
Hs.104650	AGI_HUM1_OLIGO_A_23_P2423	hypothetical protein FLJ10292	FLJ10292	||FLJ10292||hypothetical protein FLJ10292||	55110	NM_018048	NP_060518	12	12p13.31		cellular component|nucleus|IEA|GO:0005634|GOA|na//biological process|sex determination|IEA|GO:0007530|GOA|na
Hs.154740	AGI_HUM1_OLIGO_A_23_P250102	TBP-interacting protein	TIP120B	||KIAA0667||TIP120B||TBP-interacting protein||	23066	XM_371617		3	3p25.2		cellular component|intracellular|IDA|GO:0005622|GOA|12692129//molecular function|protein binding|IPI|GO:0005515|GOA|12207886,12692129//molecular function|transcriptional activator activity|ISS|GO:0016563|GOA|na
Hs.25640	AGI_HUM1_OLIGO_A_23_P71017	claudin 3	CLDN3	||C7orf1||claudin-3||CPETR2||HRVP1||CPE-R2||CLDN3||CPE-receptor 2||claudin 3||rat ventral prostate.1-like protein||Clostridium perfringens enterotoxin receptor 2||VENTRAL PROSTATE 1, RAT, HOMOLOG OF||CLOSTRIDIUM PERFRINGENS ENTEROTOXIN RECEPTOR, LOW AFFINITY||ENTEROTOXIN OF CLOSTRIDIUM PERFRINGENS, RECEPTOR OF, 2||RVP1 ANDROGEN WITHDRAWAL APOPTOSIS PROTEIN, RAT, HOMOLOG OF||	1365	BM701226	NP_001297	7	7q11.23	Tight junctions represent one mode of cell-to-cell adhesion in epithelial or endothelial cell sheets, forming continuous seals around cells and serving as a physical barrier to prevent solutes and water from passing freely through the paracellular space. These junctions are comprised of sets of continuous networking strands in the outwardly facing cytoplasmic leaflet, with complementary grooves i…	cellular component|integral to plasma membrane|TAS|GO:0005887|GOA|9334247//molecular function|structural molecule activity|IEA|GO:0005198|GOA|na//cellular component|tight junction|IEA|GO:0005923|GOA|na//molecular function|transmembrane receptor activity|TAS|GO:0004888|GOA|9334247		component of tight junction (tj) strands.	integral membrane protein.
Hs.8980	AGI_HUM1_OLIGO_A_23_P23394	testis-specific kinase 2	TESK2	||TESK2||testis-specific kinase 2||testis-specific protein kinase 2||	10420	AB057597	NP_009101	1	1p32	This gene product is a serine/threonine protein kinase that contains an N-terminal protein kinase domain that is structurally similar to the kinase domains of testis-specific protein kinase-1 and the LIM motif-containing protein kinases (LIMKs). Its overall structure is most related to the former, indicating that it belongs to the TESK subgroup of the LIMK/TESK family of protein kinases. This gen…	molecular function|ATP binding|IEA|GO:0005524|GOA|na//biological process|actin cytoskeleton organization and biogenesis|ISS|GO:0030036|GOA|na//biological process|apoptosis|ISS|GO:0006915|GOA|na//biological process|focal adhesion formation|ISS|GO:0048041|GOA|na//biological process|intracellular signaling cascade|ISS|GO:0007242|GOA|na//molecular function|magnesium ion binding|IEA|GO:0000287|GOA|na/…
Hs.11729	AGI_HUM1_OLIGO_A_23_P140450	solute carrier family 27 (fatty acid transporter), member 2	SLC27A2	||VLACS||6.2.1.-||hFACVL1||SLC27A2||HsT17226||FATP2||VLCS||very-long-chain acyl-CoA synthetase||VERY LONG CHAIN ACYL-CoA SYNTHETASE||FATTY ACID TRANSPORT PROTEIN 2||very long-chain fatty-acid-coenzyme A ligase 1||FATTY ACID CoA LIGASE, VERY LONG CHAIN 1||solute carrier family 27 (fatty acid transporter), member 2||	11001	D88308	NP_003636	15	15q21.2	The protein encoded by this gene is an isozyme of long-chain fatty-acid-coenzyme A ligase family. Although differing in substrate specificity, subcellular localization, and tissue distribution, all isozymes of this family convert free long-chain fatty acids into fatty acyl-CoA esters, and thereby play a key role in lipid biosynthesis and fatty acid degradation. This isozyme activates long-chain, …	cellular component|endoplasmic reticulum|TAS|GO:0005783|GOA|10198260//cellular component|integral to membrane|IEA|GO:0016021|GOA|na//molecular function|ligase activity|IEA|GO:0016874|GOA|na//molecular function|long-chain-fatty-acid-CoA ligase activity|TAS|GO:0004467|GOA|10198260//biological process|metabolism|IEA|GO:0008152|GOA|na//cellular component|peroxisomal matrix|TAS|GO:0005782|GOA|10198260…			integral membrane protein. peroxisomal.
Hs.268728	AGI_HUM1_OLIGO_A_23_P50815	tweety homolog 1 (Drosophila)	TTYH1	||TTYH1||tweety homolog 1 (Drosophila)||TWEETY, DROSOPHILA, HOMOLOG OF, 1||	57348	AK126690	NP_065710	19	19q13.4		cellular component|integral to membrane|TAS|GO:0016021|GOA|10950931//biological process|iron ion transport|NAS|GO:0006826|GOA|10950931//molecular function|iron ion transporter activity|NAS|GO:0005381|GOA|10950931
Hs.496511	AGI_HUM1_OLIGO_A_23_P18392	protein kinase C, iota	PRKCI	||MGC26534||PKCI||DXS1179E||PRKCI||aPKC-lambda/iota||nPKC-iota||2.7.1.37||atypical protein kinase C-lambda/iota||protein kinase C, iota||PROTEIN KINASE C, IOTA FORM||	5584	NM_002740	NP_002731	3	3q26.3	The protein encoded by this gene belongs to the protein kinase C (PKC) family of serine/threonine protein kinases. The PKC family comprises at least eight members, which are differentially expressed and are involved in a wide variety of cellular processes. This protein kinase is calcium-independent and phospholipid-dependent. It is not activated by phorbolesters or diacylglycerol. This kinase can…	molecular function|ATP binding|ISS|GO:0005524|GOA|na//molecular function|atypical protein kinase C activity|ISS|GO:0004700|GOA|na//biological process|cytoskeleton organization and biogenesis|ISS|GO:0007010|GOA|na//cellular component|cytosol|ISS|GO:0005829		calcium-independent, phospholipid-dependent, serine- and threonine-specific enzyme. is not activated by phorbolesters or diaglycerol. may play role in the secretory response to nutrients. involved in cell polarization processes and the formation of epithelial tight junctions.
Hs.164682	AGI_HUM1_OLIGO_A_23_P20045	peroxisome biogenesis factor 1	PEX1	||ZWS1||PEX1||peroxisome biogenesis factor 1||PEROXIN 1 PEROXISOME BIOGENESIS DISORDER, COMPLEMENTATION GROUP 1||	5189	AB008112	NP_000457	7	7q21-q22		molecular function|ATP binding|IEA|GO:0005524|GOA|na//molecular function|ATPase activity, coupled|NR|GO:0042623|GOA|na//cellular component|membrane|IEA|GO:0016020|GOA|na//molecular function|nucleotide binding|IEA|GO:0000166|GOA|na//cellular component|peroxisome|TAS|GO:0005777|GOA|9398848//biological process|peroxisome organization and biogenesis|TAS|GO:0007031|GOA|9398847//biological process|prot…		required for stability of pex5 and protein import into the peroxisome matrix. anchored by pex26 to peroxisome membranes, possibly to form heteromeric aaa atpase complexes required for the import of proteins into peroxisomes.	cytoplasmic; associated with peroxisomal membranes.
Hs.257300	AGI_HUM1_OLIGO_A_23_P103628	protein BAP28	FLJ10359	||FLJ10359||protein BAP28||	55127	XM_375853		1	1q42.3
Hs.170473	AGI_HUM1_OLIGO_A_23_P151506	pleckstrin 2	PLEK2	||PLEK2||pleckstrin 2||pleckstrin 2 (mouse) homolog||	26499	BM913044	NP_057529	14	14q24.1		biological process|actin cytoskeleton organization and biogenesis|TAS|GO:0030036|GOA|10419454//cellular component|cytoskeleton|IEA|GO:0005856|GOA|na//biological process|intracellular signaling cascade|IEA|GO:0007242|GOA|na//cellular component|membrane|IEA|GO:0016020|GOA|na
Hs.40408	AGI_HUM1_OLIGO_A_23_P25150	homeo box C9	HOXC9	||HOXC9||HOX3B||HOMEOBOX C9||HOMEOBOX 3B||homeobox protein Hox-C9||homeo box C9||Hox-3.2, MOUSE, HOMOLOG OF||	3225	NM_006897	NP_008828	12	12q13.3	This gene belongs to the homeobox family of genes. The homeobox genes encode a highly conserved family of transcription factors that play an important role in morphogenesis in all multicellular organisms. Mammals possess four similar homeobox gene clusters, HOXA, HOXB, HOXC and HOXD, located on different chromosomes, consisting of 9 to 11 genes arranged in tandem. This gene is one of several home…	biological process|development|IEA|GO:0007275|GOA|na//cellular component|nucleus|IEA|GO:0005634|GOA|na//biological process|regulation of transcription, DNA-dependent|IEA|GO:0006355|GOA|na//biological process|transcription|IEA|GO:0006350|GOA|na//molecular function|transcription factor activity|IEA|GO:0003700|GOA|na//molecular function|transcriptional activator activity|IEA|GO:0016563|GOA|na		sequence-specific transcription factor which is part of a developmental regulatory system that provides cells with specific positional identities on the anterior-posterior axis.	nuclear.
Hs.37	AGI_HUM1_OLIGO_A_23_P24515	acetyl-Coenzyme A acetyltransferase 1 (acetoacetyl Coenzyme A thiolase)	ACAT1	||MAT||THIL||ACAT1||T2||2.3.1.9||MITOCHONDRIAL ACETOACETYL-CoA THIOLASE||ACETYL-CoA ACETYLTRANSFERASE 1||acetyl-Coenzyme A acetyltransferase 1 precursor||acetyl-Coenzyme A acetyltransferase 1 (acetoacetyl Coenzyme A thiolase)||	38	BC063853	NP_000010	11	11q22.3-q23.1	This gene encodes a mitochondrially localized enzyme that catalyzes the reversible formation of acetoacetyl-CoA from two molecules of acetyl-CoA. This gene spans approximately 27 kb and contains 12 exons interrupted by 11 introns. Defects in this gene are associated with the alpha-methylacetoaceticaciduria disorder, an inborn error of isoleucine catabolism characterized by urinary excretion of 2-…	molecular function|acetyl-CoA C-acetyltransferase activity|TAS|GO:0003985|GOA|1979337//molecular function|acyltransferase activity|IEA|GO:0008415|GOA|na//cellular component|mitochondrion|TAS|GO:0005739|GOA|1715688//molecular function|transferase activity|IEA|GO:0016740|GOA|na		plays a major role in ketone body metabolism.	mitochondrial.
Hs.435733	AGI_HUM1_OLIGO_A_23_P251421	cell division cycle associated 7	CDCA7	||CDCA7||cell division cycle associated 7||	83879	AL834186	NP_665809	2	2q31	This gene was identified as a c-Myc responsive gene, and behaves as a direct c-Myc target gene. Overexpression of this gene is found to enhance the transformation of lymphoblastoid cells, and it complements a transformation-defective Myc Box II mutant, suggesting its involvement in c-Myc-mediated cell transformation. Two alternatively spliced transcript variants encoding distinct isoforms have be…
Hs.69771	AGI_HUM1_OLIGO_A_23_P156687	B-factor, properdin	BF	||GBG||BF||CFAB||PBF2||3.4.21.47||C3 proaccelerator||glycine-rich beta-glycoprotein||B-factor, properdin||C3/C5 convertase||C3 proactivator||PROPERDIN FACTOR B||FACTOR B, PROPERDIN||complement factor B preproprotein||	629	NM_001710	NP_001701	6	6p21.3	This gene encodes complement factor B, a component of the alternative pathway of complement activation. Factor B circulates in the blood as a single chain polypeptide. Upon activation of the alternative pathway, it is cleaved by complement factor D yielding the noncatalytic chain Ba and the catalytic subunit Bb. The active subunit Bb is a serine protease which associates with C3b to form the alte…	molecular function|alternative-complement-pathway C3/C5 convertase activity|IEA|GO:0003812|GOA|na//molecular function|chymotrypsin activity|IEA|GO:0004263|GOA|na//biological process|complement activation, alternative pathway|IEA|GO:0006957|GOA|na//cellular component|extracellular|IEA|GO:0005576|GOA|na//molecular function|hydrolase activity|IEA|GO:0016787|GOA|na//biological process|proteolysis and…		factor b which is part of the alternate pathway of the complement system is cleaved by factor d into 2 fragments: ba and bb. bb, a serine protease, then combines with complement factor 3b to generate the c3 or c5 convertase. it has also been implicated in proliferation and differentiation of preactivated b lymphocytes, rapid spreading of peripheral blood monocytes, stimulation of lymphocyte blast…	secreted.
Hs.123484	AGI_HUM1_OLIGO_A_23_P206501	secretory protein LOC348174	LOC348174	||||LOC348174||secretory protein LOC348174||	348174; 283971	AL833339	NP_872425	16	16q22.1		cellular component|extracellular|IEA|GO:0005576|GOA|na//molecular function|sugar binding|IEA|GO:0005529|GOA|na
Hs.446445	AGI_HUM1_OLIGO_A_23_P47226	Yip1 interacting factor homolog (S. cerevisiae)	YIF1	||YIF1P||YIF1||Yip1p-interacting factor||putative Rab5-interacting protein||putative transmembrane protein 54TMp||Yip1 interacting factor homolog (S. cerevisiae)||	10897	BM462434	NP_065203	11	11q13		biological process|biological_process unknown|ND|GO:0000004|GOA|na//cellular component|cellular_component unknown|ND|GO:0008372|GOA|na//molecular function|molecular_function unknown|ND|GO:0005554|GOA|na
Hs.153692	AGI_HUM1_OLIGO_A_23_P19134	monogenic, audiogenic seizure susceptibility 1 homolog (mouse)	MASS1	||MASS1||VLGR1||KIAA0686||VERY LARGE G PROTEIN-COUPLED RECEPTOR 1||monogenic, audiogenic seizure susceptibility 1 homolog (mouse)||MONOGENIC AUDIOGENIC SEIZURE SUSCEPTIBILITY 1, MOUSE, HOMOLOG OF||	84059	AF435925	NP_115495	5	5q13	G protein-coupled receptors (GPCRs) are the largest superfamily of related proteins. All have 7-transmembrane (TM) segments and allow cells to sample and respond to their environment. VLGR1 is a large, calcium-binding GPCR expressed in the central nervous system (CNS).[supplied by OMIM]	molecular function|G-protein coupled receptor activity|NAS|GO:0004930|GOA|11606593//molecular function|calcium ion binding|NAS|GO:0005509|GOA|11606593//biological process|cell-cell adhesion|NAS|GO:0016337|GOA|11606593//cellular component|membrane|NAS|GO:0016020|GOA|11606593//biological process|neurogenesis|NAS|GO:0007399|GOA|11606593//biological process|neuropeptide signaling pathway|IEA|GO:00072…
Hs.301463	AGI_HUM1_OLIGO_A_23_P141044	similar to hypothetical protein MGC13138	LOC146542	||LOC146542||similar to hypothetical protein MGC13138||	146542	AK122680	NP_660314	16	16p11.2		molecular function|nucleic acid binding|IEA|GO:0003676|GOA|na//cellular component|nucleus|IEA|GO:0005634|GOA|na//biological process|regulation of transcription, DNA-dependent|IEA|GO:0006355|GOA|na//molecular function|zinc ion binding|IEA|GO:0008270|GOA|na
Hs.1578	AGI_HUM1_OLIGO_A_23_P118815	baculoviral IAP repeat-containing 5 (survivin)	BIRC5	||||BIRC5||baculoviral IAP repeat-containing 5 (survivin)||	332; 8475	BM909357	NP_001159	17	17q25	The protein encoded by this gene is an apoptosis inhibitor that is expressed during the G2/M phase of the cell cycle. BIRC5 associates with the microtubules of the mitotic spindle and any disruption results in the loss of apoptosis activity.	biological process|G2/M transition of mitotic cell cycle|IDA|GO:0000086|GOA|9859993//biological process|anti-apoptosis|IDA|GO:0006916|GOA|9859993//biological process|apoptosis|IEA|GO:0006915|GOA|na//molecular function|caspase inhibitor activity|IMP|GO:0043027|GOA|9859993//molecular function|cysteine protease inhibitor activity|IEA|GO:0004869|GOA|na//cellular component|intracellular|IEA|GO:0005622…		may play a role in neoplasia. may counteract a default induction of apoptosis in g2/m phase. interacts with tubulin. inhibitor of caspase-3 and caspase-7.	cytoplasmic.
Hs.436181	AGI_HUM1_OLIGO_A_23_P55276	homeo box B7	HOXB7	||HHO.C1||HOX2C||HOXB7||HOMEOBOX 2C||HOMEOBOX B7||homeo box 2C||homeobox protein Hox-B7||homeo box B7||Hox-2.3, MOUSE, HOMOLOG OF||homeo box c1 protein||	3217	NM_004502	NP_004493	17	17q21.3	This gene belongs to the homeobox family of genes. The homeobox genes encode a highly conserved family of transcription factors that play an important role in morphogenesis in all multicellular organisms. Mammals possess four similar homeobox gene clusters, HOXA, HOXB, HOXC and HOXD, which are located on different chromosomes and consist of 9 to 11 genes arranged in tandem. This gene is one of se…	biological process|development|NAS|GO:0007275|GOA|2885844//cellular component|nucleus|IEA|GO:0005634|GOA|1678287//cellular component|nucleus|NAS|GO:0005634|GOA|1678287//biological process|regulation of transcription, DNA-dependent|IEA|GO:0006355|GOA|1678287//biological process|regulation of transcription, DNA-dependent|NAS|GO:0006355|GOA|1678287//molecular function|transcription factor activity|I…		sequence-specific transcription factor which is part of a developmental regulatory system that provides cells with specific positional identities on the anterior-posterior axis.	nuclear.
Hs.72870	AGI_HUM1_OLIGO_A_23_P32615	menage a trois 1 (CAK assembly factor)	MNAT1	||MNAT1||RNF66||TFB3||MAT1||cyclin H assembly factor||cyclin G1 interacting protein||menage a trois 1 (CAK assembly factor)||	4331	BU729924	NP_002422	14	14q23	Cyclin-dependent kinases (CDKs), which play an essential role in cell cycle control of eukaryotic cells, are phosphorylated and thus activated by the CDK-activating kinase (CAK). CAK is a multisubunit protein that includes CDK7 (MIM 601955), cyclin H (CCNH; MIM 601953), and MAT1. MAT1 (for 'menage a trois-1') is involved in the assembly of the CAK complex.[supplied by OMIM]	biological process|DNA repair|TAS|GO:0006281|GOA|8521818//biological process|cell cycle|IEA|GO:0007049|GOA|na//cellular component|nucleus|IEA|GO:0005634|GOA|na//biological process|protein complex assembly|TAS|GO:0006461|GOA|8521818//biological process|protein ubiquitination|IEA|GO:0016567|GOA|na//biological process|regulation of cyclin dependent protein kinase activity|TAS|GO:0000079|GOA|8521818/…		stabilizes the cyclin h-cdk7 complex to form a functional cdk-activating kinase (cak) enzymatic complex. cak activates the cyclin-associated kinases cdc2/cdk1, cdk2, cdk4 and cdk6 by threonine phosphorylation. cak complexed to the core-tfiih basal transcription factor activates rna polymerase ii by serine phosphorylation of the repetitive carboxyl-terminus domain (ctd) of its large subunit (polr2…	nuclear.
Hs.410748	AGI_HUM1_OLIGO_A_23_P150385	FXYD domain containing ion transport regulator 6	FXYD6	||FXYD6||FXYD DOMAIN-CONTAINING ION TRANSPORT REGULATOR 6||FXYD domain containing ion transport regulator 6||	53826	AK092198	NP_071286	11	11q23.3	This reference sequence was derived from multiple replicate ESTs and validated by human genomic sequence. This gene encodes a member of a family of small membrane proteins that share a 35-amino acid signature sequence domain, beginning with the sequence P	cellular component|integral to membrane|IEA|GO:0016021|GOA|na//molecular function|ion channel activity|IEA|GO:0005216|GOA|na//biological process|ion transport|IEA|GO:0006811|GOA|na			type i membrane protein (potential).
Hs.42645	AGI_HUM1_OLIGO_A_23_P152791	solute carrier family 16 (monocarboxylic acid transporters), member 6	SLC16A6	||MCT6||SLC16A6||monocarboxylate transporter 6||solute carrier family 16, member 6||SOLUTE CARRIER FAMILY 16 (MONOCARBOXYLIC ACID TRANSPORTER), MEMBER 6||solute carrier family 16 (monocarboxylic acid transporters), member 6||	9120	NM_004694	NP_004685	17	17q24.3		cellular component|integral to plasma membrane|TAS|GO:0005887|GOA|9425115//cellular component|membrane fraction|TAS|GO:0005624|GOA|9425115//biological process|monocarboxylic acid transport|TAS|GO:0015718|GOA|9425115//molecular function|monocarboxylic acid transporter activity|TAS|GO:0008028|GOA|9425115//molecular function|symporter activity|IEA|GO:0015293|GOA|na//biological process|transport|IEA|…		proton-linked monocarboxylate transporter. catalyzes the rapid transport across the plasma membrane of many monocarboxylates such as lactate, pyruvate, branched-chain oxo acids derived from leucine, valine and isoleucine, and the ketone bodies acetoacetate, beta-hydroxybutyrate and acetate (by similarity).	integral membrane protein. plasma membrane.
Hs.19347	AGI_HUM1_OLIGO_A_23_P113623	mitochondrial ribosomal protein L45	MRPL45	||MRPL45||mitochondrial ribosomal protein L45||	84311	NM_032351	NP_115727	17	17q21.2	Mammalian mitochondrial ribosomal proteins are encoded by nuclear genes and help in protein synthesis within the mitochondrion. Mitochondrial ribosomes (mitoribosomes) consist of a small 28S subunit and a large 39S subunit. They have an estimated 75% protein to rRNA composition compared to prokaryotic ribosomes, where this ratio is reversed. Another difference between mammalian mitoribosomes and …	biological process|intracellular protein transport|IEA|GO:0006886|GOA|na//cellular component|mitochondrial inner membrane presequence translocase complex|IEA|GO:0005744|GOA|na//cellular component|mitochondrion|NAS|GO:0005739|GOA|na//biological process|protein biosynthesis|NAS|GO:0006412|GOA|na//molecular function|protein translocase activity|IEA|GO:0015450|GOA|na//molecular function|structural co…
Hs.1707	AGI_HUM1_OLIGO_A_23_P167493	cocaine- and amphetamine-regulated transcript	CART	||CART||cocaine- and amphetamine-regulated transcript||	9607	BQ189472	NP_004282	5	5q13.2		biological process|cell-cell signaling|TAS|GO:0007267|GOA|8647455//cellular component|extracellular space|TAS|GO:0005615|GOA|8647455//biological process|neuropeptide signaling pathway|IEA|GO:0007218|GOA|na//biological process|signal transduction|TAS|GO:0007165|GOA|8647455//biological process|synaptic transmission|IEA|GO:0007268|GOA|na		satiety factor closely associated with the actions of leptin and neuropeptide y; this anorectic peptide inhibits both normal and starvation-induced feeding and completely blocks the feeding response induced by neuropeptide y and regulated by leptin in the hypothalamus. it promotes neuronal development and survival in vitro.	secreted (potential).
Hs.301853	AGI_HUM1_OLIGO_A_23_P152876	RAB34, member RAS oncogene family	RAB34	||RAB34||RAB34, member RAS oncogene family||	83871	NM_031934	NP_114140	17	17q11.2		molecular function|GTP binding|IEA|GO:0005525|GOA|na//cellular component|Golgi apparatus|IEA|GO:0005794|GOA|na//biological process|protein transport|IEA|GO:0015031|GOA|na//biological process|small GTPase mediated signal transduction|IEA|GO:0007264|GOA|na
Hs.295909	AGI_HUM1_OLIGO_A_23_P141484	hypothetical protein FLJ10700	FLJ10700	||FLJ10700||hypothetical protein FLJ10700||	55731	AK001562	NP_060652	17	17q11.2
Hs.24596	AGI_HUM1_OLIGO_A_23_P99292	RAD51-interacting protein	PIR51	||PIR51||RAD51-interacting protein||PROTEIN INTERACTING WITH RAD51||	10635	BC016330	NP_006470	12	12p13.2-p13.1
Hs.289950	AGI_HUM1_OLIGO_A_23_P122876	TAF6 RNA polymerase II, TATA box binding protein (TBP)-associated factor, 80kDa	TAF6	||TAFII80||TAFII85||MGC:8964||TAF2E||TAFII70||TAF6||TBP-associated factor 6 isoform alpha||TBP-associated factor 6 isoform delta||TBP-associated factor 6 isoform gamma||TATA BOX-BINDING PROTEIN-ASSOCIATED FACTOR 2E||transcription initiation factor TFIID 70 kD subunit||TBP-ASSOCIATED FACTOR, RNA POLYMERASE II, 70- TO 85-KD||TAF6 RNA POLYMERASE II, TATA BOX-BINDING PROTEIN-ASSOCIATED FACTOR, 80-KD|…	6878	NM_005641	NP_647476	7	7q22.1	Initiation of transcription by RNA polymerase II requires the activities of more than 70 polypeptides. The protein that coordinates these activities is transcription factor IID (TFIID), which binds to the core promoter to position the polymerase properly,	molecular function|DNA binding|IEA|GO:0003677|GOA|na//molecular function|general RNA polymerase II transcription factor activity|TAS|GO:0016251|GOA|7667268//cellular component|nucleus|IEA|GO:0005634|GOA|na//molecular function|protein binding|TAS|GO:0005515|GOA|7667268//biological process|regulation of transcription, DNA-dependent|IEA|GO:0006355|GOA|na//cellular component|transcription factor TFII…		tafs are components of the transcription factor iid (tfiid) complex, pcaf histone acetylase complex and tbp-free tafii complex (tftc). tiifd is multimeric protein complex that plays a central role in mediating promoter responses to various activators and repressors.	nuclear.
Hs.43847	AGI_HUM1_OLIGO_A_23_P151221	MADP-1 protein	MADP-1	||MADP-1||MADP-1 protein||	85437	NM_033114	NP_149105	12	12q12		molecular function|nucleic acid binding|IEA|GO:0003676|GOA|na
Hs.13645	AGI_HUM1_OLIGO_A_23_P24633	thymocyte protein thy28	THY28	||MGC12187||THY28||MDS012||MY105||HSPC144 protein||thymocyte protein thy28||thymocyte protein thy28 isoform 2||thymocyte protein thy28 isoform 1||	29087	NM_014174	NP_954995	11	11q25	The protein encoded by this gene is similar to thymocyte protein Thy28, a highly conserved protein identified in vertebrates and plants. This protein has been implicated in the apoptosis of lymphocytes. Three alternatively spliced transcript variants encoding two distinct isoforms have been observed.
Hs.350966	AGI_HUM1_OLIGO_A_23_P7636	pituitary tumor-transforming 1	PTTG1	||HPTTG||PTTG1||SECURIN||EAP1||TUTR1||pituitary tumor-transforming 1||ESP1-associated protein 1||pituitary tumor-transforming protein 1||PITUITARY TUMOR-TRANSFORMING GENE 1||	9232	BQ278502	NP_004210	5	5q35.1	The encoded protein is a homolog of yeast securin proteins, which prevent separins from promoting sister chromatid separation. It is an anaphase-promoting complex (APC) substrate that associates with a separin until activation of the APC. The gene product has transforming activity in vitro and tumorigenic activity in vivo, and the gene is highly expressed in various tumors. The gene product conta…	biological process|DNA metabolism|IEA|GO:0006259|GOA|na//biological process|DNA repair|IEA|GO:0006281|GOA|na//biological process|DNA replication and chromosome cycle|IEA|GO:0000067|GOA|na//biological process|cell growth and/or maintenance|IEA|GO:0008151|G		regulatory protein, which plays a central role in chromosome stability, in the p53/tp53 pathway, and dna repair. probably acts by blocking the action of key proteins. during the mitosis, it blocks separase/espl1 function, preventing the proteolysis of the cohesin complex and the subsequent segregation of the chromosomes. at the onset of anaphase, it is ubiquitinated, conducting to its destruction…	nuclear and cytoplasmic.
Hs.440958	AGI_HUM1_OLIGO_A_23_P121869	SMA3	SMA3	||||SMA3||	10571; 389294; 11039; 349035	AK094021	NP_006771	5	5q13		biological process|carbohydrate metabolism|IEA|GO:0005975|GOA|na//molecular function|hydrolase activity, hydrolyzing O-glycosyl compounds|IEA|GO:0004553|GOA|na//biological process|neurogenesis|TAS|GO:0007399|GOA|7977382//biological process|skeletal development|TAS|GO:0001501|GOA|7977382
Hs.360509	AGI_HUM1_OLIGO_A_23_P257111	fructose-1,6-bisphosphatase 1	FBP1	||FRUCTOSE-1,6-DIPHOSPHATASE||3.1.3.11||FBP1||fructose-bisphosphatase 1||fructose-1,6-bisphosphatase 1||liver fructose-bisphosphatase||FRUCTOSE-1,6-BISPHOSPHATASE, LIVER FRUCTOSE-1,6-BISPHOSPHATASE DEFICIENCY||	2203	NM_000507	NP_000498	9	9q22.3	Fructose-1,6-bisphosphatase 1, a gluconeogenesis regulatory enzyme, catalyzes the hydrolysis of fructose 1,6-bisphosphate to fructose 6-phosphate and inorganic phosphate. Fructose-1,6-diphosphatase deficiency is associated with hypoglycemia and metabolic acidosis.	biological process|carbohydrate metabolism|IEA|GO:0005975|GOA|na//biological process|fructose metabolism|TAS|GO:0006000|GOA|7558035//molecular function|fructose-2,6-bisphosphate 2-phosphatase activity|TAS|GO:0004331|GOA|8387495//molecular function|fructose-bisphosphatase activity|IEA|GO:0042132|GOA|na//biological process|gluconeogenesis|IEA|GO:0006094|GOA|na//molecular function|hydrolase activity…
Hs.62180	AGI_HUM1_OLIGO_A_23_P157099	anillin, actin binding protein (scraps homolog, Drosophila)	ANLN	||ANLN||anillin, actin binding protein (scraps homolog, Drosophila)||	54443	NM_018685	NP_061155	7	7p15-p14
Hs.170087	AGI_HUM1_OLIGO_A_23_P215566	aryl hydrocarbon receptor	AHR	||AHR||aryl hydrocarbon receptor||	196	NM_001621	NP_001612	7	7p15	Aryl hydrocarbon receptor is a ligand-activated transcription factor involved in the regulation of biological responses to planar aromatic hydrocarbons. AHR has been shown to regulate xenobiotic-metabolizing enzymes such as cytochrome P450. AHR ligands included a variety of aromatic hydrocarbons.	biological process|apoptosis|TAS|GO:0006915|GOA|12213388//biological process|cell cycle|TAS|GO:0007049|GOA|12213388//molecular function|ligand-dependent nuclear receptor activity|IDA|GO:0004879|GOA|10395741//cellular component|nucleus|IDA|GO:0005634|GOA|10395741//biological process|regulation of transcription, DNA-dependent|IDA|GO:0006355|GOA|10395741//biological process|response to stress|IDA|GO…		ligand-activated transcriptional activator. binds to the xre promoter region of genes it activates. activates the expression of multiple phase i and ii xenobiotic chemical metabolizing enzyme genes (such as the cyp1a1 gene). mediates biochemical and toxic effects of halogenated aromatic hydrocarbons. involved in cell-cycle regulation. likely to play an important role in the development and matura…	first cytoplasmic, upon binding with ligand and interaction with a hsp90, it translocates to the nucleus.
Hs.10927	AGI_HUM1_OLIGO_A_23_P67508	chromosome 19 open reading frame 10	C19orf10	||IL25||C19orf10||SF20||INTERLEUKIN 25||STROMA-DERIVED GROWTH FACTOR 20||chromosome 19 open reading frame 10||	56005	BQ073612	NP_061980	19	19p13.3
Hs.362733	AGI_HUM1_OLIGO_A_23_P151970	fem-1 homolog b (C. elegans)	FEM1B	||FEM1B||KIAA0396||FIAA||FEM-1 (C.elegans) homolog b||fem-1 homolog b (C. elegans)||FEM-1-like death receptor binding protein||	10116	AL833264	NP_056137	15	15q22		cellular component|cellular_component unknown|ND|GO:0008372|GOA|na//molecular function|death receptor binding|NAS|GO:0005123|GOA|10623617//biological process|induction of apoptosis|NAS|GO:0006917|GOA|10623617//molecular function|receptor activity|IEA|GO:0004872|GOA|na
Hs.256526	AGI_HUM1_OLIGO_A_23_P218317	nuclear prelamin A recognition factor	NARF	||NARF||DKFZp434G0420||FLJ10067||nuclear prelamin A recognition factor||nuclear prelamin A recognition factor isoform a||nuclear prelamin A recognition factor isoform b||	26502	AK093717	NP_114174	17	17q25.3	Several proteins have been found to be prenylated and methylated at their carboxyl-terminal ends. Prenylation was initially believed to be important only for membrane attachment. However, another role for prenylation appears to be its importance in protei	biological process|electron transport|IEA|GO:0006118|GOA|na//molecular function|electron transporter activity|IEA|GO:0005489|GOA|na//molecular function|ferredoxin hydrogenase activity|IEA|GO:0008901|GOA|na//molecular function|lamin binding|TAS|GO:0005521|GOA|10514485//cellular component|nuclear lamina|TAS|GO:0005652|GOA|10514485
Hs.412870	AGI_HUM1_OLIGO_A_23_P90533	processing of precursor 4, ribonuclease P/MRP subunit (S. cerevisiae)	POP4	||1110023P21Rik||RPP29||POP4||RIBONUCLEASE P, 29-KD SUBUNIT||POP4, S. CEREVISIAE, HOMOLOG OF||POP4 (processing of precursor , S. cerevisiae) homolog||processing of precursor 4, ribonuclease P/MRP subunit (S. cerevisiae)||	10775	BM920817	NP_006618	19	19q13.11		molecular function|RNA binding|TAS|GO:0003723|GOA|10352175//molecular function|hydrolase activity|IEA|GO:0016787|GOA|na//cellular component|nucleus|IEA|GO:0005634|GOA|na//biological process|rRNA processing|TAS|GO:0006364|GOA|10352175//cellular component|ribonuclease MRP complex|TAS|GO:0000172|GOA|10352175//molecular function|ribonuclease P activity|TAS|GO:0004526|GOA|10352175//biological process|…		part of ribonuclease p, a protein complex that generates mature trna molecules by cleaving their 5'ends. may function with rpp38 to coordinate the nucleolar targeting and/or assembly of rnase p.	nuclear; nucleolar.
Hs.408018	AGI_HUM1_OLIGO_A_23_P153381	ribosomal protein L36	RPL36	||RPL36||DKFZP566B023||ribosomal protein L36||60S ribosomal protein L36||	25873	BQ053688	NP_378669	19	19p13.3	Ribosomes, the organelles that catalyze protein synthesis, consist of a small 40S subunit and a large 60S subunit. Together these subunits are composed of 4 RNA species and approximately 80 structurally distinct proteins. This gene encodes a ribosomal protein that is a component of the 60S subunit. The protein belongs to the L36E family of ribosomal proteins. It is located in the cytoplasm. Trans…	cellular component|cytosolic large ribosomal subunit (sensu Eukarya)|NAS|GO:0005842|GOA|na//cellular component|intracellular|IEA|GO:0005622|GOA|na//biological process|protein biosynthesis|NAS|GO:0006412|GOA|na//cellular component|ribosome|IEA|GO:0005840|GOA|na//molecular function|structural constituent of ribosome|NAS|GO:0003735|GOA|na
Hs.282346	AGI_HUM1_OLIGO_A_23_P121095	topoisomerase (DNA) II beta 180kDa	TOP2B	||TOPIIB||TOP2B||5.99.1.3||topo II beta||TOPOISOMERASE, DNA, II, BETA||DNA topoisomerase II, 180 kD||DNA topoisomerase II, beta isozyme||topoisomerase (DNA) II beta 180kDa||topoisomerase (DNA) II beta (180kD)||	7155	NM_001068	NP_001059	3	3p24	This gene encodes a DNA topoisomerase, an enzyme that controls and alters the topologic states of DNA during transcription. This nuclear enzyme is involved in processes such as chromosome condensation, chromatid separation, and the relief of torsional str	molecular function|ATP binding|IEA|GO:0005524|GOA|na//molecular function|DNA binding|NR|GO:0003677|GOA|na//biological process|DNA metabolism|IEA|GO:0006259|GOA|na//molecular function|DNA topoisomerase (ATP-hydrolyzing) activity|IEA|GO:0003918|GOA|na//biological process|DNA topological change|IEA|GO:0006265|GOA|na//cellular component|nucleus|NR|GO:0005634|GOA|na		control of topological states of dna by transient breakage and subsequent rejoining of dna strands. topoisomerase ii makes double-strand breaks.	cytoplasmic and nuclear; nucleolar.
Hs.123647	AGI_HUM1_OLIGO_A_23_P202067	KIN, antigenic determinant of recA protein homolog (mouse)	KIN	||KIN||BTCD||HsKin17 protein||BINDING TO CURVED DNA||antigenic determinant of recA protein (mouse) homolog||ANTIGENIC DETERMINANT OF RECA, MOUSE, HOMOLOG OF||KIN, antigenic determinant of recA protein homolog (mouse)||ANTIGENIC DETERMINANT OF RECOMBINATION PROTEIN A, MOUSE, HOMOLOG OF||	22944	BC037913	NP_036443	10	10p15-p14	The protein encoded by this gene is a nuclear protein that forms intranuclear foci during proliferation and is redistributed in the nucleoplasm during the cell cycle. Short-wave ultraviolet light provokes the relocalization of the protein, suggesting its participation in the cellular response to DNA damage. Originally selected based on protein-binding with RecA antibodies, the mouse protein prese…	molecular function|DNA binding|TAS|GO:0003677|GOA|1923796//cellular component|nucleus|TAS|GO:0005634|GOA|1923796//molecular function|zinc ion binding|IEA|GO:0008270|GOA|na
Hs.182421	AGI_HUM1_OLIGO_A_23_P131825	troponin C2, fast	TNNC2	||TNNC2||troponin C2, fast||TROPONIN C, FAST SKELETAL||fast skeletal muscle troponin C||	7125	BF574800	NP_003270	20	20q12-q13.11	Troponin (Tn), a key protein complex in the regulation of striated muscle contraction, is composed of 3 subunits. The Tn-I subunit inhibits actomyosin ATPase, the Tn-T subunit binds tropomyosin and Tn-C, while the Tn-C subunit binds calcium and overcomes the inhibitory action of the troponin complex on actin filaments. The protein encoded by this gene is the Tn-C subunit.	molecular function|calcium ion binding|IEA|GO:0005509|GOA|na//biological process|muscle development|IEA|GO:0007517|GOA|na//biological process|regulation of muscle contraction|TAS|GO:0006937|GOA|2373703//cellular component|troponin complex|NR|GO:0005861|GOA|na		troponin is the central regulatory protein of striated muscle contraction. tn consists of three components: tn-i which is the inhibitor of actomyosin atpase, tn-t which contains the binding site for tropomyosin and tn-c. the binding of calcium to tn-c abolishes the inhibitory action of tn on actin filaments.
Hs.194329	AGI_HUM1_OLIGO_A_23_P259166	hypothetical protein FLJ21174	FLJ21174	||FLJ21174||hypothetical protein FLJ21174||	79921	AK093021	NP_079139	X	Xq22.2
Hs.395309	AGI_HUM1_OLIGO_A_23_P60248	thioredoxin	TXN	||TXN||thioredoxin||TRX||	7295	BM810480	NP_003320	9	9q31		biological process|cell motility|TAS|GO:0006928|GOA|10947064//biological process|cell proliferation|TAS|GO:0008283|GOA|3170595//biological process|cell-cell signaling|TAS|GO:0007267|GOA|10947064//biological process|electron transport|IEA|GO:0006118|GOA|na//molecular function|electron transporter activity|IEA|GO:0005489|GOA|na//biological process|signal transduction|TAS|GO:0007165|GOA|10947064//mo…		adf augments the expression of the interleukin-2 receptor tac (il2r/p55).	cytoplasmic.
Hs.73452	AGI_HUM1_OLIGO_A_23_P77612	Data not found
X00088	AGI_HUM1_OLIGO_A_23_P133851	Data not found
Hs.135643	AGI_HUM1_OLIGO_A_23_P87759	C2f protein	C2F	||C2F||C2f protein||	10436	BM709304	NP_006322	12	12p13		cellular component|nucleus|IEA|GO:0005634|GOA|na//biological process|rRNA processing|IEA|GO:0006364|GOA|na//molecular function|translation elongation factor activity|IEA|GO:0003746|GOA|na//biological process|translational elongation|IEA|GO:0006414|GOA|na		involved in 40s ribosomal subunit biogenesis. it seems to play a role a methylation reaction in pre-rrna processing (by similarity).	nuclear; nucleolar.
Hs.380318	AGI_HUM1_OLIGO_A_23_P210619	chromosome 20 open reading frame 43	C20orf43	||C20orf43||chromosome 20 open reading frame 43||	51507	BM703857	NP_057491	20	20q13.31
Hs.398989	AGI_HUM1_OLIGO_A_23_P22735	brain expressed X-linked 2	BEX2	||BEX2||brain expressed X-linked 2||	84707	BC050651	NP_116010	X	Xq22
Hs.449913	AGI_HUM1_OLIGO_A_23_P322	ephrin-A4	EFNA4	||EFL4||ephrin-A4||EPLG4||LERK4||EFNA4||ephrin A4 isoform c||ephrin A4 isoform a||ephrin A4 isoform b||ligand of eph-related kinase 4||eph-related receptor tyrosine kinase ligand 4||	1945	BC042610	NP_872632	1	1q21-q22	This gene encodes a member of the ephrin (EPH) family. The ephrins and EPH-related receptors comprise the largest subfamily of receptor protein-tyrosine kinases and have been implicated in mediating developmental events, especially in the nervous system and in erythropoiesis. Based on their structures and sequence relationships, ephrins are divided into the ephrin-A (EFNA) class, which are anchor…	biological process|cell-cell signaling|TAS|GO:0007267|GOA|8660976//cellular component|integral to plasma membrane|TAS|GO:0005887|GOA|8660976//cellular component|membrane|IEA|GO:0016020|GOA|na//molecular function|transmembrane-ephrin receptor activity|TAS|GO:0005005|GOA|8660976		may play a role in the interaction between activated b lymphocytes and dendritic cells in tonsils.	attached to the membrane by a gpi-anchor (isoform 1). secreted (isoform 2).
Hs.446063	AGI_HUM1_OLIGO_A_23_P19852	KIAA1023 protein	KIAA1023	||KIAA1023||KIAA1023 protein||hypothetical protein DKFZp434I0118||	23288	AB028946	NP_689771	7	7p22.3
Hs.78888	AGI_HUM1_OLIGO_A_23_P79199	diazepam binding inhibitor (GABA receptor modulator, acyl-Coenzyme A binding protein)	DBI	||ACBP||DBI||ACBD1||endozepine||CHOLECYSTOKININ-RELEASING PEPTIDE, TRYPSIN-SENSITIVE||ACYL-CoA BINDING PROTEIN||acyl coenzyme A binding protein||acyl-Coenzyme A binding domain containing 1||diazepam binding inhibitor (GABA receptor modulator, acyl-Coenzyme A binding protein)||	1622	BQ278412	NP_065438	2	2q12-q21		molecular function|acyl-CoA binding|IEA|GO:0000062|GOA|na//molecular function|benzodiazepine receptor binding|TAS|GO:0030156|GOA|3020548//molecular function|lipid binding|IEA|GO:0008289|GOA|na//biological process|transport|IEA|GO:0006810|GOA|na		binds medium- and long-chain acyl-coa esters with very high affinity and may function as an intracellular carrier of acyl-coa esters. it is also able to displace diazepam from the benzodiazepine (bzd) recognition site located on the gaba type a receptor. it is therefore possible that this protein also acts as a neuropeptide to modulate the action of the gaba receptor.
Hs.298229	AGI_HUM1_OLIGO_A_23_P51906	prefoldin 2	PFDN2	||PFDN2||PFD2||prefoldin 2||	5202	BF203500	NP_036526	1	1q23.1	Prefoldin 2 is a heterohexameric chaperone protein which assists in the correct folding of other proteins. It binds specifically to cytosolic chaperonin and transfers target proteins. Prefoldin may function by selectively targeting nascent actin and tubulin chains pending their transfer to cytosolic chaperonin for final folding and/or assembly. It promotes folding in an environment in which there…	molecular function|chaperone activity|NAS|GO:0003754|GOA|9630229//cellular component|prefoldin complex|NAS|GO:0016272|GOA|9630229//biological process|protein folding|NAS|GO:0006457|GOA|9630229
Hs.6783	AGI_HUM1_OLIGO_A_23_P67778	PF20	PF20	||PF20||	79582	AL832962	NP_078808	2	2q35
Hs.79387	AGI_HUM1_OLIGO_A_23_P164028	proteasome (prosome, macropain) 26S subunit, ATPase, 5	PSMC5	||S8||TRIP1||p45/SUG||PSMC5||TBP10||MSUG1 protein||proteasome subunit p45||Tat-binding protein homolog 10||thyroid receptor interactor 1||PROTEASOME 26S SUBUNIT, ATPase, 5||THYROID HORMONE RECEPTOR INTERACTOR 1||proteasome 26S ATPase subunit 5||proteasome (prosome, macropain) 26S subunit, ATPase, 5||	5705	BM555350	NP_002796	17	17q23-q25	The 26S proteasome is a multicatalytic proteinase complex with a highly ordered structure composed of 2 complexes, a 20S core and a 19S regulator. The 20S core is composed of 4 rings of 28 non-identical subunits; 2 rings are composed of 7 alpha subunits a
Hs.293336	AGI_HUM1_OLIGO_A_23_P215198	hypothetical protein FLJ10900	FLJ10900	||FLJ10900||hypothetical protein FLJ10900||	55253	BC015591	NP_060734	7	7q11.22		biological process|electron transport|IEA|GO:0006118|GOA|na//molecular function|electron transporter activity|IEA|GO:0005489|GOA|na
Hs.194746	AGI_HUM1_OLIGO_A_23_P107247	calcium channel, voltage-dependent, alpha 1G subunit	CACNA1G	||NBR13||Ca(V)T.1||CACNA1G||calcium channel, voltage-dependent, alpha 1G subunit||calcium channel, voltage-dependent, T type, alpha-1G subunit||voltage-dependent calcium channel alpha 1G subunit isoform 11||voltage-dependent calcium channel alpha 1G subun	8913	NM_198396	NP_938407	17	17q22	Voltage-activated calcium channels can be distinguished based on their voltage-dependence, deactivation, and single-channel conductance. See MIM 601011. Low-voltage-activated calcium channels are referred to as 'T' type because their currents are both transient, owing to fast inactivation, and tiny, owing to small conductance. T-type channels are thought to be involved in pacemaker activity, low-…	molecular function|calcium ion binding|IEA|GO:0005509|GOA|na//biological process|calcium ion transport|IEA|GO:0006816|GOA|na//molecular function|cation channel activity|IEA|GO:0005261|GOA|na//biological process|cation transport|IEA|GO:0006812|GOA|na//cellular component|integral to membrane|IEA|GO:0016021|GOA|na//molecular function|low voltage-gated calcium channel activity|TAS|GO:0008332|GOA|9495…		voltage-sensitive calcium channels (vscc) mediate the entry of calcium ions into excitable cells and are also involved in a variety of calcium-dependent processes, including muscle contraction, hormone or neurotransmitter release, gene expression, cell mo	integral membrane protein.
Hs.390163	AGI_HUM1_OLIGO_A_23_P78158	rabaptin, RAB GTPase binding effector protein 1	RABEP1	||RABEP1||rabaptin-5||neurocrescin||RAB5EP||RABAPTIN 5||RABPT5 RABPT5/PDGFRB FUSION GENE||rabaptin, RAB GTPase binding effector protein 1||	9135	NM_004703	NP_004694	17	17p13.3
Hs.137476	AGI_HUM1_OLIGO_A_23_P82499	paternally expressed 10	PEG10	||MEF3L||Edr||PEG10||HB-1||KIAA1051||paternally expressed 10||embryonal carcinoma differentiation regulated||	23089	AB049150		7	7q21		molecular function|nucleic acid binding|IEA|GO:0003676|GOA|na
Hs.158297	AGI_HUM1_OLIGO_A_23_P136405	programmed cell death 1	PDCD1	||hPD-l||PDCD1||PD1||SLEB2||programmed cell death 1||programmed cell death 1 precursor||	5133	NM_005018	NP_005009	2	2q37.3	This gene encodes a cell surface membrane protein of the immunoglobulin superfamily. This protein is expressed in pro-B-cells and is thought to play a role in their differentiation. In mice, expression of this gene is induced in the thymus when anti-CD3 antibodies are injected and large numbers of thymocytes undergo apoptosis. Mice deficient for this gene bred on a BALB/c background developed dil…	biological process|apoptosis|TAS|GO:0006915|GOA|1396582//biological process|development|TAS|GO:0007275|GOA|9332365//biological process|humoral immune response|TAS|GO:0006959|GOA|9332365//cellular component|integral to membrane|IEA|GO:0016021|GOA|na//molecular function|signal transducer activity|TAS|GO:0004871|GOA|1396582		possible cell death inducer, in association with other factors.	type i membrane protein.
Hs.436329	AGI_HUM1_OLIGO_A_23_P124873	scribbled homolog (Drosophila)	SCRIB	||KIAA0147||SCRIB||SCRIB1||Vartul||SCRB1||SCRIBBLE 1||scribbled homolog (Drosophila)||scribble isoform b||scribble isoform a||SCRIBBLE, DROSOPHILA, HOMOLOG OF||CIRCLETAIL, MOUSE, HOMOLOG OF||	23513	NM_182706	NP_874365	8	8q24.3		molecular function|protein binding|IEA|GO:0005515|GOA|na
Hs.416854	AGI_HUM1_OLIGO_A_23_P204296	RAS-like, estrogen-regulated, growth inhibitor	RERG	||RERG||RAS-like, estrogen-regulated, growth inhibitor||	85004	BC007997	NP_116307	12	12p13.1		molecular function|GDP binding|TAS|GO:0019003|GOA|11533059//molecular function|GTP binding|IEA|GO:0005525|GOA|na//molecular function|GTPase activity|IDA|GO:0003924|GOA|11533059//cellular component|cytosol|IEP|GO:0005829|GOA|11533059//molecular function|estrogen receptor binding|NAS|GO:0030331|GOA|11533059//biological process|negative regulation of cell growth|IDA|GO:0030308|GOA|11533059//biologic…
Hs.101672	AGI_HUM1_OLIGO_A_23_P144274	multiple coiled-coil GABABR1-binding protein	MARLIN1	||MARLIN1||multiple coiled-coil GABABR1-binding protein||	152789	BC026343	NP_653321	4	4p16.2
Hs.10706	AGI_HUM1_OLIGO_A_23_P151267	epithelial protein lost in neoplasm beta	EPLIN	||EPLIN||SREBP3||STEROL REGULATORY ELEMENT-BINDING PROTEIN 3||epithelial protein lost in neoplasm beta||	51474	AL136911	NP_057441	12	12q13	EPLIN is a cytoskeleton-associated protein that inhibits actin filament depolymerization and cross-links filaments in bundles (Maul et al., 2003 [PubMed 12566430]).[supplied by OMIM]	cellular component|actin cytoskeleton|NR|GO:0015629|GOA|na
Hs.23650	AGI_HUM1_OLIGO_A_23_P66017	similar to lymphocyte antigen 6 complex, locus G5B; G5b protein; open reading frame 31	LOC112476	||LOC112476||similar to lymphocyte antigen 6 complex, locus G5B; G5b protein; open reading frame 31||	112476	AK092265	NP_660282	16	16p12.1		cellular component|integral to membrane|IEA|GO:0016021|GOA|na//biological process|response to biotic stimulus|IEA|GO:0009607|GOA|na
Hs.249728	AGI_HUM1_OLIGO_A_23_P111452	centaurin, gamma 3	CENTG3	||CENTG3||centaurin, gamma 3||	116988	AL442089	NP_114152	7	7q36.1		molecular function|DNA binding|IEA|GO:0003677|GOA|na//molecular function|GTP binding|IEA|GO:0005525|GOA|na//cellular component|nucleus|IEA|GO:0005634|GOA|na//biological process|small GTPase mediated signal transduction|IEA|GO:0007264|GOA|na
Hs.21479	AGI_HUM1_OLIGO_A_23_P54900	ubinuclein 1	UBN1	||UBN1||ubinuclein 1||	29855	AF108461	NP_058632	16	16p13.3		cellular component|nucleus|TAS|GO:0005634|GOA|10725330//biological process|regulation of transcription from Pol II promoter|TAS|GO:0006357|GOA|10725330//molecular function|transcription factor activity|TAS|GO:0003700|GOA|10725330
Hs.381568	AGI_HUM1_OLIGO_A_23_P167168	immunoglobulin J polypeptide, linker protein for immunoglobulin alpha and mu polypeptides	IGJ	||IGCJ||JCH||IGJ||immunoglobulin J chain||immunoglobulin J polypeptide, linker protein for immunoglobulin alpha and mu polypeptides||	3512	BX648421	NP_653247	4	4q21		molecular function|antigen binding|NAS|GO:0003823|GOA|2984306//cellular component|extracellular|NAS|GO:0005576|GOA|2984306,14718574//biological process|immune response|NAS|GO:0006955|GOA|2984306		serves to link two monomer units of either igm or iga. in the case of igm, the j chain-joined dimer is a nucleating unit for the igm pentamer, and in the case of iga it induces larger polymers. it also help to bind these immunoglobulins to secretory component.
Hs.83760	AGI_HUM1_OLIGO_A_23_P24784	troponin I, skeletal, fast	TNNI2	||FSSV||TNNI2||DA2B||AMCD2B||troponin I, skeletal, fast||Troponin I fast twitch 2||Troponin I, fast-twitch skeletal muscle isoform||	7136	BM669167	NP_003273	11	11p15.5		molecular function|actin binding|IEA|GO:0003779|GOA|na//biological process|muscle development|IEA|GO:0007517|GOA|na//cellular component|muscle fiber|IEA|GO:0030484|GOA|na//biological process|regulation of muscle contraction|NR|GO:0006937|GOA|na		troponin i is the inhibitory subunit of troponin, the thin filament regulatory complex which confers calcium-sensitivity to striated muscle actomyosin atpase activity.
Hs.55014	AGI_HUM1_OLIGO_A_23_P27814	G patch domain containing 1	GPATC1	||GPATC1||G patch domain containing 1||	55094	NM_018025	NP_060495	19	19q13.12		cellular component|intracellular|IEA|GO:0005622|GOA|na//molecular function|nucleic acid binding|IEA|GO:0003676|GOA|na
Hs.437277	AGI_HUM1_OLIGO_A_23_P213640	mannosyl (alpha-1,3-)-glycoprotein beta-1,4-N-acetylglucosaminyltransferase, isoenzyme B	MGAT4B	||MGAT4B||GnT-Ivb||2.4.1.145||alpha-1,3-mannosyl-glycoprotein beta-1,4-N-acetylglucosaminyltransferase||UDP-N-acetylglucosamine: alpha-1,3-D-mannoside beta-1,4-N-acetylglucosaminyltransferase IV||ALPHA-1,3-@MANNOSYL-GLYCOPROTEIN BETA-1,4-N-ACETYLGLUCOSAMINYLTRANSFERASE, ISOZYME B||UDP-N-ACETYLGLUCOSAMINE:ALPHA-1,3-D-MANNOSIDE BETA-1,4-N-ACETYLGLUCOSAMINYLTRANSFERASE, ISOZYME B||mannosyl (alpha-1,…	11282	AK023137	NP_463459	5	5q35	Branching structures in complex N-glycans are synthesized on a common core structure of Man3GlcNAc2Asn in the Golgi apparatus by the N-acetylglucosaminyltransferases. The mannosyl (alpha-1,3-)-glycoprotein beta-1,4-N-acetylglucosaminyltransferases, which include isoenzyme A (MGAT4A) and isoenzyme B (MGAT4B), are key N-acetylglucosaminyltransferases regulating formation of tri- and other multiante…	biological process|N-glycan processing|TAS|GO:0006491|GOA|10372966//molecular function|alpha-1,3-mannosylglycoprotein 4-beta-N-acetylglucosaminyltransferase activity|TAS|GO:0008454|GOA|10372966//biological process|carbohydrate metabolism|IEA|GO:0005975|GOA|na//cellular component|membrane|IEA|GO:0016020|GOA|na//molecular function|transferase activity, transferring hexosyl groups|IEA|GO:0016758|GOA…
Hs.170553	AGI_HUM1_OLIGO_A_23_P216310	CCR4-NOT transcription complex, subunit 7	CNOT7	||hCAF-1||CAF1||CNOT7||CCR4-ASSOCIATED FACTOR 1||BTG1 binding factor 1||CCR4-NOT transcription complex, subunit 7||CARBON CATABOLITE REPRESSOR 4-ASSOCIATED FACTOR 1||carbon catabolite repressor protein (CCR4)-associative factor 1||CCR4-NOT transcription complex, subunit 7 isoform 1||CCR4-NOT transcription complex, subunit 7 isoform 2||	29883	BC060852	NP_473367	8	8p22-p21.3	The protein encoded by this gene binds to an anti-proliferative protein, B-cell translocation protein 1, which negatively regulates cell proliferation. Binding of the two proteins, which is driven by phosphorylation of the anti-proliferative protein, causes signaling events in cell division that lead to changes in cell proliferation associated with cell-cell contact. The protein has both mouse an…	cellular component|CCR4-NOT complex|NAS|GO:0030014|GOA|9820826//biological process|carbohydrate metabolism|TAS|GO:0005975|GOA|9820826//biological process|negative regulation of transcription|IEA|GO:0016481|GOA|na//cellular component|nucleus|IEA|GO:0005634|GOA|9820826//cellular component|nucleus|IEP|GO:0005634|GOA|9820826//molecular function|protein binding|IPI|GO:0005515|GOA|9820826//biological p…
Hs.27695	AGI_HUM1_OLIGO_A_23_P32838	midline 1 (Opitz/BBB syndrome)	MID1	||BBBG1||OGS1||MID1||GBBB1||ZNFXY||RNF59||OSX||midline-1||midin||OPITZ SYNDROME, X-LINKED||OPITZ-G SYNDROME, TYPE I||tripartite motif protein TRIM18||midline 1 (Opitz/BBB syndrome)||putative transcription factor XPRF||midline 1 isoform beta||midline 1 isoform alpha||OPITZ G/BBB SYNDROME, X-LINKED||midline 1 ring finger gene||OPITZ BBBG SYNDROME, TYPE I||zinc finger X and Y||OPITZ G/BBB SYNDROME, …	4281	AF041210	NP_150633	X	Xp22	The protein encoded by this gene is a member of the tripartite motif (TRIM) family, also known as the 'RING-B box-coiled coil' (RBCC) subgroup of RING finger proteins. The TRIM motif includes three zinc-binding domains, a RING, a B-box type 1 and a B-box	cellular component|microtubule associated complex|TAS|GO:0005875|GOA|10077590//biological process|microtubule cytoskeleton organization and biogenesis|TAS|GO:0000226|GOA|10077590//biological process|morphogenesis|NR|GO:0009653|GOA|na//cellular component|nucleus|IEA|GO:0005634|GOA|na//biological process|pattern specification|TAS|GO:0007389|GOA|9354791//molecular function|protein binding|TAS|GO:000…		may have e3 ubiquitin ligase activity which targets the catalytic subunit of protein phosphatase 2 for degradation.	cytoplasmic; microtubule-associated. it is associated with microtubules throughout the cell cycle, co- localizing with cytoplasmic fibers in interphase and with the mitotic spindle and midbodies during mitosis and cytokinesis.
Hs.180191	AGI_HUM1_OLIGO_A_23_P114932	hypothetical protein FLJ14904	FLJ14904	||FLJ14904||hypothetical protein FLJ14904||	84944	BC034310	NP_116247	1	1q23.3
U59831	AGI_HUM1_OLIGO_A_23_P255978	Data not found
Hs.334168	AGI_HUM1_OLIGO_A_23_P251387	RALBP1 associated Eps domain containing 2	REPS2	||POB1||REPS2||PARTNER OF RALBP1||RALBP1-ASSOCIATED EPS DOMAIN-CONTAINING PROTEIN 2||partner of Ral-binding protein 1||RALBP1 associated Eps domain containing 2||	9185	AK057127	NP_004717	X	Xp22.22		molecular function|calcium ion binding|IEA|GO:0005509|GOA|na
Hs.366	AGI_HUM1_OLIGO_A_23_P148236	hypothetical protein MGC27165	MGC27165	||MGC27165||hypothetical protein MGC27165||	283650	AK128652		14	14q32.33
Hs.440603	AGI_HUM1_OLIGO_A_23_P44139	primase, polypeptide 2A, 58kDa	PRIM2A	||2.7.7.-||PRIM2A||MGC75142||PRIMASE, p58 SUBUNIT||primase polypeptide 2A||primase, polypeptide 2A, 58kDa||DNA primase subunit p58||primase, polypeptide 2A (58kD)||DNA primase large subunit, 58kDa||	5558	NM_000947	NP_000938	6	6p12-p11.1	The replication of DNA in eukaryotic cells is carried out by a complex chromosomal replication apparatus, in which DNA polymerase alpha and primase are two key enzymatic components. Primase, which is a heterodimer of a small subunit and a large subunit, synthesizes small RNA primers for the Okazaki fragments made during discontinuous DNA replication. The protein encoded by this gene is the large,…	molecular function|DNA binding|IEA|GO:0003677|GOA|na//molecular function|DNA primase activity|TAS|GO:0003896|GOA|8026492//biological process|DNA replication|IEA|GO:0006260|GOA|na//biological process|DNA replication, synthesis of RNA primer|TAS|GO:0006269|GOA|8026492//cellular component|alpha DNA polymerase:primase complex|NR|GO:0005658|GOA|na//molecular function|transferase activity|IEA|GO:001674…		dna primase is the polymerase that synthesizes small rna primers for the okazaki fragments made during discontinuous dna replication.
Hs.12397	AGI_HUM1_OLIGO_A_23_P5733	LOC402090 (LOC402090), mRNA		||||LOC402090 (LOC402090), mRNA||	402090	AK092980		2	2q11.2
Hs.145296	AGI_HUM1_OLIGO_A_23_P256425	ADAM-like, decysin 1	ADAMDEC1	||M12.219||ADAMDEC1||disintegrin protease||ADAM-like, decysin 1||ADAM-LIKE PROTEIN DECYSIN 1||A DISINTEGRIN AND METALLOPROTEINASE DOMAIN-LIKE PROTEIN DECYSIN 1||	27299	Y13323	NP_055294	8	8p21.2	This encoded protein is thought to be a secreted protein belonging to the disintegrin metalloproteinase family. Its expression is upregulated during dendritic cells maturation. This protein may play an important role in dendritic cell function and their interactions with germinal center T cells.	cellular component|integral to membrane|NAS|GO:0016021|GOA|na//molecular function|integrin binding|NAS|GO:0005178|GOA|na//biological process|integrin-mediated signaling pathway|NAS|GO:0007229|GOA|na//molecular function|metalloendopeptidase activity|NAS|GO:0004222|GOA|9271581//biological process|negative regulation of cell adhesion|NAS|GO:0007162|GOA|9271581//molecular function|peptidase activity|…
Hs.106552	AGI_HUM1_OLIGO_A_23_P84399	contactin associated protein-like 2	CNTNAP2	||NRXN4||CNTNAP2||contactin-associated protein 2||CONTACTIN-ASSOCIATED PROTEIN-LIKE 2||contactin associated protein-like 2||NEUREXIN IV, DROSOPHILA, HOMOLOG OF||cell recognition molecule Caspr2 precursor||homolog of Drosophila neurexin IV||	26047	NM_014141	NP_054860	7	7q35-q36	This gene encodes a member of the neurexin family which functions in the vertebrate nervous system as cell adhesion molecules and receptors. This protein, like other neurexin proteins, contains epidermal growth factor repeats and laminin G domains. In addition, it includes an F5/8 type C domain, discoidin/neuropilin- and fibrinogen-like domains, thrombospondin N-terminal-like domains and a putati…	biological process|cell adhesion|IEA|GO:0007155|GOA|na//cellular component|integral to membrane|NAS|GO:0016021|GOA|11352571//biological process|neuronal cell recognition|NAS|GO:0008038|GOA|10624965//molecular function|protein binding|IEA|GO:0005515|GOA|na//molecular function|structural molecule activity|IEA|GO:0005198|GOA|na//biological process|transmission of nerve impulse|NAS|GO:0019226|GOA|113…
Hs.524276	AGI_HUM1_OLIGO_A_23_P17163	heterogeneous nuclear ribonucleoprotein A3	HNRPA3	||HNRPA3||FBRNP||D10S102||HETEROGENEOUS NUCLEAR RIBONUCLEOPROTEIN-LIKE||heterogeneous nuclear ribonucleoprotein A3||heterogeneous nuclear ribonucleoprotein A3 pseudogene||	10151	S63912		10	10q11.21	This locus shares sequence similarity with heterogeneous nuclear ribonuclear proteins and represents an apparent transcribed pseudogene of the HNRPA3 gene, which maps to chromosome 2.				nuclear; component of ribonucleosomes (by similarity).
Hs.42743	AGI_HUM1_OLIGO_A_23_P98218	hypothetical protein HSPC148	HSPC148	||HSPC148||hypothetical protein HSPC148||	51503	BF242556	NP_057487	11	11q21		biological process|biological_process unknown|ND|GO:0000004|GOA|na//cellular component|cellular_component unknown|ND|GO:0008372|GOA|na//molecular function|molecular_function unknown|ND|GO:0005554|GOA|na
Hs.50601	AGI_HUM1_OLIGO_A_23_P26823	hypothetical protein MGC10986	MGC10986	||MGC10986||hypothetical protein MGC10986||	80774	NM_030576	NP_085053	17	17q24.2
Hs.402773	AGI_HUM1_OLIGO_A_23_P201778	protein tyrosine phosphatase, non-receptor type 7	PTPN7	||LC-PTP||HEPTP||PTPNI||PTPN7||BPTP-4||LPTP||hematopoietic protein-tyrosine phosphatase||PROTEIN-TYROSINE PHOSPHATASE, NONRECEPTOR-TYPE, STRESS-INDUCED||PROTEIN-TYROSINE PHOSPHATASE, NONRECEPTOR-TYPE, 7||protein-tyrosine phoshatase, nonreceptor-type, stress induced||protein tyrosine phosphatase, non-receptor type 7||protein tyrosine phosphatase, non-receptor type 7 isoform 1||protein tyrosine pho…	5778	AK127214	NP_542156	1	1q32.1	The protein encoded by this gene is a member of the protein tyrosine phosphatase (PTP) family. PTPs are known to be signaling molecules that regulate a variety of cellular processes including cell growth, differentiation, mitotic cycle, and oncogenic transformation. This gene is preferentially expressed in a variety of hematopoietic cells, and is an early response gene in lymphokine stimulated ce…	cellular component|cytoplasm|TAS|GO:0005737|GOA|7545170//molecular function|hydrolase activity|IEA|GO:0016787|GOA|na//biological process|protein amino acid dephosphorylation|IEA|GO:0006470|GOA|1530918//biological process|protein amino acid dephosphorylation|TAS|GO:0006470|GOA|1530918//molecular function|protein tyrosine phosphatase activity|IEA|GO:0004725|GOA|1530918//molecular function|protein t…		may play a role in the regulation of t and b lymphocyte development and signal transduction.	cytoplasmic.
Hs.368748	AGI_HUM1_OLIGO_A_23_P204100	Data not found
Hs.293007	AGI_HUM1_OLIGO_A_23_P84836	aminopeptidase puromycin sensitive	NPEPPS	||3.4.11.-||PSA||NPEPPS||AMINOPEPTIDASE, PUROMYCIN-SENSITIVE||puromycin-sensitive aminopeptidase||METALLOPROTEASE MP100||metalloproteinase MP100||aminopeptidase puromycin sensitive||	9520	NM_006310	NP_006301	17	17q21	This gene encodes the puromycin-sensitive aminopeptidase, a zinc metallopeptidase which hydrolyzes amino acids from the N-terminus of its substrate. The protein has been localized to both the cytoplasm and to cellular membranes. This enzyme degrades enkaphalins in the brain, and studies in mouse suggest that it is involved in proteolytic events regulating the cell cycle.	molecular function|aminopeptidase activity|TAS|GO:0004177|GOA|10329370//cellular component|cytosol|TAS|GO:0005829|GOA|9048733//molecular function|hydrolase activity|IEA|GO:0016787|GOA|na//molecular function|membrane alanyl aminopeptidase activity|IEA|GO:0004179|GOA|na//molecular function|metallopeptidase activity|IEA|GO:0008237|GOA|na//cellular component|nucleus|IEA|GO:0005634|GOA|na//biological …		aminopeptidase with broad substrate specificity to several peptides. involved in proteolytic events essential for cell growth and viability. may act as regulator of neuropeptide activity (by similarity).	cytoplasmic and nuclear (potential).
Hs.397609	AGI_HUM1_OLIGO_A_23_P208856	ribosomal protein S16	RPS16	||RPS16||ribosomal protein S16||40S ribosomal protein S16||	6217	AK055869	NP_001011	19	19q13.1	Ribosomes, the organelles that catalyze protein synthesis, consist of a small 40S subunit and a large 60S subunit. Together these subunits are composed of 4 RNA species and approximately 80 structurally distinct proteins. This gene encodes a ribosomal protein that is a component of the 40S subunit. The protein belongs to the S9P family of ribosomal proteins. It is located in the cytoplasm. As is …	cellular component|intracellular|IEA|GO:0005622|GOA|na//biological process|protein biosynthesis|IEA|GO:0006412|GOA|na//cellular component|ribosome|IEA|GO:0005840|GOA|na//molecular function|structural constituent of ribosome|IEA|GO:0003735|GOA|na
Hs.251328	AGI_HUM1_OLIGO_A_23_P48339	tetratricopeptide repeat domain 10	TTC10	||TTC10||D13S1056E||MGC26259||TG737, MOUSE, HOMOLOG OF||Tg737 protein isoform 1||Tg737 protein isoform 2||tetratricopeptide repeat domain 10||DAF19, C. ELEGANS, HOMOLOG OF||Probe hTg737 (polycystic kidney disease, autosomal recessive)||	8100	AK126668	NP_783195	13	13q12.1	This gene encodes a member of the tetratrico peptide repeat (TPR) family. Mutations of a similar gene in mouse can cause polycystic kidney disease. Two transcript variants encoding distinct isoforms have been identified for this gene.	biological process|excretion|TAS|GO:0007588|GOA|7633404
Hs.512781	AGI_HUM1_OLIGO_A_23_P99172	hypothetical protein MGC13183	MGC13183	||MGC13183||hypothetical protein MGC13183||	84318	AK027638	NP_115734	12	12p13.33
Hs.2227	AGI_HUM1_OLIGO_A_23_P208801	CCAAT/enhancer binding protein (C/EBP), gamma	CEBPG	||GPE1BP||C/EBP-GAMMA||CEBPG||IG/EBP-1||CCAAT/ENHANCER-BINDING PROTEIN, GAMMA||CCAAT/enhancer binding protein gamma||CCAAT/enhancer binding protein (C/EBP), gamma||GRANULOCYTE COLONY-STIMULATING FACTOR PROMOTER ELEMENT 1, BINDING PROTEIN FOR||	1054	NM_001806	NP_001797	19	19q13.12	The C/EBP family of transcription factors regulates viral and cellular CCAAT/enhancer element-mediated transcription. C/EBP proteins contain the bZIP region, which is characterized by two motifs in the C-terminal half of the protein: a basic region involved in DNA binding and a leucine zipper motif involved in dimerization. The C/EBP family consist of several related proteins, C/EBP alpha, C/EBP …	molecular function|DNA binding|IEA|GO:0003677|GOA|na//cellular component|nucleus|IEA|GO:0005634|GOA|na//biological process|regulation of transcription, DNA-dependent|IEA|GO:0006355|GOA|na		transcription factor that binds to the enhancer element pre-i (positive regulatory element-i) of the il-4 gene. might change the dna-binding specificity of other transcription factors and recruit them to unusual dna sites.	nuclear.
Hs.118608	AGI_HUM1_OLIGO_A_23_P64808	homeo box C13	HOXC13	||HOXC13||HOMEOBOX C13||HOMEOBOX 3G||homeobox protein Hox-C13||homeo box C13||homeo box 3G||HOX3G HOXC13/NUP98 FUSION GENE||	3229	NM_017410	NP_059106	12	12q13.3	This gene belongs to the homeobox family of genes. The homeobox genes encode a highly conserved family of transcription factors that play an important role in morphogenesis in all multicellular organisms. Mammals possess four similar homeobox gene clusters, HOXA, HOXB, HOXC and HOXD, located on different chromosomes, consisting of 9 to 11 genes arranged in tandem. This gene is one of several home…	molecular function|RNA polymerase II transcription factor activity|TAS|GO:0003702|GOA|10835276//biological process|morphogenesis|TAS|GO:0009653|GOA|10835276//cellular component|nucleus|NAS|GO:0005634|GOA|na//biological process|regulation of transcription, DNA-dependent|IEA|GO:0006355|GOA|na//molecular function|transcription factor activity|NAS|GO:0003700|GOA|na		sequence-specific transcription factor which is part of a developmental regulatory system that provides cells with specific positional identities on the anterior-posterior axis.	nuclear.
Hs.181965	AGI_HUM1_OLIGO_A_23_P105900	Data not found
Hs.181301	AGI_HUM1_OLIGO_A_23_P46141	cathepsin S	CTSS	||CTSS||3.4.22.27||MGC3886||cathepsin S||cathepsin S preproprotein||	1520	NM_004079	NP_004070	1	1q21	The protein encoded by this gene, a member of the peptidase C1 family, is a lysosomal cysteine proteinase that may participate in the degradation of antigenic proteins to peptides for presentation on MHC class II molecules. The encoded protein can function as an elastase over a broad pH range in alveolar macrophages. Transcript variants utilizing alternative polyadenylation signals exist for this…	molecular function|cathepsin S activity|TAS|GO:0004218|GOA|1373132//cellular component|extracellular|NAS|GO:0005576|GOA|14718574//molecular function|hydrolase activity|IEA|GO:0016787|GOA|na//biological process|immune response|TAS|GO:0006955|GOA|8157683//cellular component|lysosome|NAS|GO:0005764|GOA|na//biological process|proteolysis and peptidolysis|TAS|GO:0006508|GOA|1373132		thiol protease. the bond-specificity of this proteinase is in part similar to the specificities of cathepsin l and cathepsin n.	lysosomal.
Hs.436152	AGI_HUM1_OLIGO_A_23_P167438	TGF beta-inducible nuclear protein 1	TINP1	||HCL-G1||TINP1||YR-29||TGF beta-inducible nuclear protein 1||hairy cell leukemia protein 1||	10412	BF215849	NP_055701	5	5q13.3		cellular component|nucleus|IEA|GO:0005634|GOA|na//biological process|protein biosynthesis|IEA|GO:0006412|GOA|na//cellular component|ribosome|IEA|GO:0005840|GOA|na//molecular function|structural constituent of ribosome|IEA|GO:0003735|GOA|na
Hs.1481	AGI_HUM1_OLIGO_A_23_P117662	histidine decarboxylase	HDC	||HDC||4.1.1.22||histidine decarboxylase||	3067	NM_002112	NP_002103	15	15q21-q22	The biogenic amine histamine is an important modulator of numerous physiologic processes, including neurotransmission, gastric acid secretion, and smooth muscle tone. The biosynthesis of histamine from histidine is catalyzed by the enzyme L-histidine decarboxylase (HDC; EC 4.1.1.22). This homodimeric enzyme is a pyridoxal phosphate (PLP)-dependent decarboxylase and is highly specific for its hist…	biological process|amino acid metabolism|IEA|GO:0006520|GOA|na//biological process|catecholamine biosynthesis|IEA|GO:0042423|GOA|na//molecular function|histidine decarboxylase activity|TAS|GO:0004398|GOA|1487235//biological process|histidine metabolism|TAS|GO:0006547|GOA|1487235//molecular function|lyase activity|IEA|GO:0016829|GOA|na
Hs.27262	AGI_HUM1_OLIGO_A_23_P82600	NADH dehydrogenase (ubiquinone) 1 beta subcomplex, 2, 8kDa	NDUFB2	||1.6.99.3||1.6.5.3||NDUFB2||CI-AGGG||NADH-ubiquinone oxidoreductase AGGG subunit||NADH-UBIQUINONE OXIDOREDUCTASE 1 BETA SUBCOMPLEX, 2||NADH dehydrogenase (ubiquinone) 1 beta subcomplex, 2, 8kDa||NADH dehydrogenase (ubiquinone) 1 beta subcomplex, 2, 8kDa precursor||NADH dehydrogenase (ubiquinone) 1 beta subcomplex, 2 (8kD, AGGG)||	4708	AK098095	NP_004537	7	7q34	The protein encoded by this gene is a subunit of the multisubunit NADH:ubiquinone oxidoreductase (complex I). Mammalian complex I is composed of 45 different subunits. This protein has NADH dehydrogenase activity and oxidoreductase activity. It plays a important role in transfering electrons from NADH to the respiratory chain. The immediate electron acceptor for the enzyme is believed to be ubiqu…	molecular function|NADH dehydrogenase (ubiquinone) activity|TAS|GO:0008137|GOA|9878551//molecular function|NADH dehydrogenase activity|IEA|GO:0003954|GOA|na//biological process|energy pathways|NR|GO:0006091|GOA|na//cellular component|membrane fraction|NR|GO:0005624|GOA|na//biological process|mitochondrial electron transport, NADH to ubiquinone|TAS|GO:0006120|GOA|9878551//cellular component|mitoch…		transfer of electrons from nadh to the respiratory chain. the immediate electron acceptor for the enzyme is believed to be ubiquinone.	mitochondrial inner membrane; matrix side.
Hs.132380	AGI_HUM1_OLIGO_A_23_P49448	fatty acid 2-hydroxylase	FA2H	||FA2H||fatty acid 2-hydroxylase||	79152	NM_024306	NP_077282	16	16q23		molecular function|catalytic activity|IEA|GO:0003824|GOA|na//biological process|metabolism|IEA|GO:0008152|GOA|na
Hs.303090	AGI_HUM1_OLIGO_A_23_P35414	protein phosphatase 1, regulatory (inhibitor) subunit 3C	PPP1R3C	||PPP1R5||PPP1R3C||Phosphatase 1, regulatory inhibitor subunit 5||PROTEIN PHOSPHATASE 1, REGULATORY SUBUNIT 5||PROTEIN PHOSPHATASE 1, REGULATORY SUBUNIT 3C||protein phosphatase 1, regulatory (inhibitor) subunit 3C||protein phosphatase 1, regulatory (inhibitor) subunit 5||	5507	BX537399	NP_005389	10	10q23-q24	Protein phosphatase-1 (PP1; see MIM 176875) participates in the regulation of a wide variety of cellular functions by reversible protein phosphorylation. The ability of PP1 to regulate diverse functions resides in its capacity to interact with a variety of regulatory subunits that may target PP1 to specific subcellular locations, modulate its substrate specificity, and allow its activity to be re…	molecular function|hydrolase activity|IEA|GO:0016787|GOA|na//molecular function|phosphoprotein phosphatase activity|IEA|GO:0004721|GOA|na//molecular function|protein phosphatase type 1 activity|TAS|GO:0000163|GOA|8985175
Hs.18029	AGI_HUM1_OLIGO_A_23_P71410	hypothetical protein FLJ10204	FLJ10204	||FLJ10204||hypothetical protein FLJ10204||	55093	AK001066	NP_060494	8	8q24.13
Hs.13222	AGI_HUM1_OLIGO_A_23_P61341	FLJ21963 protein	FLJ21963	||FLJ21963||FLJ21963 protein||	79611	NM_024560	NP_078836	12	12q21.31		molecular function|catalytic activity|IEA|GO:0003824|GOA|na//biological process|metabolism|IEA|GO:0008152|GOA|na
Hs.442733	AGI_HUM1_OLIGO_A_23_P121716	annexin A3	ANXA3	||ANX3||ANXA3||3.1.4.36||annexin A3||Annexin III (lipocortin III)||annexin III (lipocortin III, 1,2-cyclic-inositol-phosphate phosphodiesterase, placental anticoagulant protein III, calcimedin 35-alpha)||	306	BC000871	NP_005130	4	4q13-q22	This gene encodes a member of the annexin family. Members of this calcium-dependent phospholipid-binding protein family play a role in the regulation of cellular growth and in signal transduction pathways. This protein functions in the inhibition of phopholipase A2 and cleavage of inositol 1,2-cyclic phosphate to form inositol 1-phosphate. This protein may also play a role in anti-coagulation.	molecular function|calcium ion binding|IEA|GO:0005509|GOA|na//molecular function|calcium-dependent phospholipid binding|NR|GO:0005544|GOA|na//cellular component|cytoplasm|NR|GO:0005737|GOA|na//molecular function|diphosphoinositol-polyphosphate diphosphatase activity|NR|GO:0008486|GOA|na//molecular function|phospholipase A2 inhibitor activity|IEA|GO:0019834|GOA|na		inhibitor of phospholipase a2, also possesses anti- coagulant properties. also cleaves the cyclic bond of inositol 1,2-cyclic phosphate to form inositol 1-phosphate.
Hs.44276	AGI_HUM1_OLIGO_A_23_P36544	homeo box C10	HOXC10	||HOXC10||HOX3I||MGC5259||HOMEOBOX C10||homeoprotein C10||homeobox protein Hox-C10||homeo box C10||	3226	NM_017409	NP_059105	12	12q13.3	This gene belongs to the homeobox family of genes. The homeobox genes encode a highly conserved family of transcription factors that play an important role in morphogenesis in all multicellular organisms. Mammals possess four similar homeobox gene clusters, HOXA, HOXB, HOXC and HOXD, located on different chromosomes, consisting of 9 to 11 genes arranged in tandem. This gene is one of several home…	molecular function|RNA polymerase II transcription factor activity|TAS|GO:0003702|GOA|10835276//biological process|morphogenesis|NR|GO:0009653|GOA|na//cellular component|nucleus|IEA|GO:0005634|GOA|na//biological process|positive regulation of cell proliferation|TAS|GO:0008284|GOA|10835276//biological process|regulation of transcription, DNA-dependent|IEA|GO:0006355|GOA|na//molecular function|tran…
Hs.412311	AGI_HUM1_OLIGO_A_23_P149413	cortistatin	CORT	||cortistatin-14||cortistatin-17||MGC32686||CST-14||CST-17||CST-29||preprocortistatin||CORT||cortistatin||cortistatin-29||cortistatin isoform d||cortistatin isoform e||cortistatin isoform a preproprotein||prepro cortistatin like peptide||cortistatin isoform c preproprotein||cortistatin isoform b preproprotein||	1325	NM_198544	NP_954992	1	1p36	The product of this gene is a neuropeptide with strong structural similarity to somatostatin. It binds to all known somatostatin receptors, and shares many pharmacological and functional properties with somatostatin including the depression of neuronal activity. However, it also has many properties distinct from somatostatin including induction of slow-wave sleep, apparently by antagonism of the …	molecular function|DNA binding|IEA|GO:0003677|GOA|na//biological process|G-protein signaling, adenylate cyclase inhibiting pathway|TAS|GO:0007193|GOA|9125122//cellular component|extracellular|IEA|GO:0005576|GOA|na//molecular function|hormone activity|IEA|GO:0005179|GOA|na//molecular function|neuropeptide hormone activity|TAS|GO:0005184|GOA|9125122//cellular component|soluble fraction|TAS|GO:00056…		binds to all human somatostatin receptor (sstr) subtypes. it also inhibits camp production induced by forskolin through sstrs.	secreted.
Hs.294030	AGI_HUM1_OLIGO_A_23_P129723	PAP associated domain containing 5	PAPD5	||PAPD5||TRF4-2||TOPOISOMERASE-RELATED FUNCTION PROTEIN 4-2||PAP associated domain containing 5||	64282	AL833922	NP_071892	16	16q12.1		molecular function|nucleic acid binding|IEA|GO:0003676|GOA|na//molecular function|nucleotidyltransferase activity|IEA|GO:0016779|GOA|na
Hs.105794	AGI_HUM1_OLIGO_A_23_P255016	UDP-glucose ceramide glucosyltransferase-like 1	UGCGL1	||HUGT1||UGCGL1||UDP-GLUCOSE:GLYCOPROTEIN GLUCOSYLTRANSFERASE 1||UDP-glucose ceramide glucosyltransferase-like 1||	56886	BC041098	NP_064505	2	2q21.1		molecular function|UDP-glucose:glycoprotein glucosyltransferase activity|TAS|GO:0003980|GOA|10694380//cellular component|endoplasmic reticulum|TAS|GO:0005783|GOA|10694380//biological process|protein modification|TAS|GO:0006464|GOA|10694380//cellular component|soluble fraction|NR|GO:0005625|GOA|na//molecular function|transferase activity|IEA|GO:0016740|GOA|na
Hs.389588	AGI_HUM1_OLIGO_A_23_P134970	Data not found
Hs.210343	AGI_HUM1_OLIGO_A_23_P150827	low density lipoprotein receptor-related protein 6	LRP6	||LRP6||low density lipoprotein-related protein 6||low density lipoprotein receptor-related protein 6||	4040	AF074264	NP_002327	12	12p11-p13		biological process|Wnt receptor signaling pathway|IEA|GO:0016055|GOA|na//biological process|development|IEA|GO:0007275|GOA|na//biological process|endocytosis|IEA|GO:0006897|GOA|na//cellular component|integral to membrane|TAS|GO:0016021|GOA|9704021//cellular component|plasma membrane|TAS|GO:0005886|GOA|9704021//molecular function|protein binding|TAS|GO:0005515|GOA|9704021//molecular function|recep…
Hs.514	AGI_HUM1_OLIGO_A_23_P30338	cyclin H	CCNH	||CCNH||p34||p37||CAK||CDK-activating kinase||MO15-associated protein||cyclin H||cyclin-dependent kinase-activating kinase||	902	AK094534	NP_001230	5	5q13.3-q14	The protein encoded by this gene belongs to the highly conserved cyclin family, whose members are characterized by a dramatic periodicity in protein abundance through the cell cycle. Cyclins function as regulators of CDK kinases. Different cyclins exhibit distinct expression and degradation patterns which contribute to the temporal coordination of each mitotic event. This cyclin forms a complex w…	biological process|DNA repair|NR|GO:0006281|GOA|na//biological process|cell cycle|IEA|GO:0007049|GOA|na//cellular component|nucleus|TAS|GO:0005634|GOA|7936635//biological process|regulation of cyclin dependent protein kinase activity|NR|GO:0000079|GOA|na//biological process|regulation of transcription, DNA-dependent|IEA|GO:0006355|GOA|na		regulates cdk7, the catalytic subunit of the cdk- activating kinase (cak) enzymatic complex. cak activates the cyclin-associated kinases cdc2/cdk1, cdk2, cdk4 and cdk6 by threonine phosphorylation. cak complexed to the core-tfiih basal transcription factor activates rna polymerase ii by serine phosphorylation of the repetitive carboxyl-terminus domain (ctd) of its large subunit (polr2a), allowing…	nuclear.
I_964603	AGI_HUM1_OLIGO_A_23_P113056	Data not found
Hs.274230	AGI_HUM1_OLIGO_A_23_P104492	3'-phosphoadenosine 5'-phosphosulfate synthase 2	PAPSS2	||PAPSS2||ATPSK2||PAPS SYNTHASE 2||PAPS SYNTHETASE 2||PHOSPHOADENOSINE-PHOSPHOSULFATE SYNTHETASE 2||SEMD, PAKISTANI TYPE||3-PRIME-@PHOSPHOADENOSINE 5-PRIME-PHOSPHOSULFATE SYNTHASE 2||3'-phosphoadenosine 5'-phosphosulfate synthase 2||3-prime-phosphoadenosine 5-prime-phosphosulfate synthase 2||ATP SULFURYLASE/APS KINASE 2||SK2 SPONDYLOEPIMETAPHYSEAL DYSPLASIA, PAKISTANI TYPE||ATP SULFURYLASE/ADENOS…	9060	NM_004670	NP_004661	10	10q23-q24		molecular function|ATP binding|ISS|GO:0005524|GOA|na//molecular function|adenylyl-sulfate kinase activity|IEA|GO:0004020|GOA|na//cellular component|intracellular|ISS|GO:0005622|GOA|na//biological process|nucleobase, nucleoside, nucleotide and nucleic acid metabolism|NR|GO:0006139|GOA|na//molecular function|nucleotidyltransferase activity|ISS|GO:0016779|GOA|na//biological process|skeletal developm…		bifunctional enzyme with both atp sulfurylase and aps kinase activity, which mediates two steps in the sulfate activation pathway. the first step is the transfer of a sulfate group to atp to yield adenosine 5'-phosphosulfate (aps), and the second step is the transfer of a phosphate group from atp to aps yielding 3'-phosphoadenylylsulfate (paps: activated sulfate donor used by sulfotransferase). i…
Hs.412842	AGI_HUM1_OLIGO_A_23_P150035	chromosome 10 open reading frame 7	C10orf7	||C10orf7||D123 gene product||chromosome 10 open reading frame 7||	8872	AK023925	NP_006014	10	10p13		biological process|cell cycle arrest|TAS|GO:0007050|GOA|8601400//biological process|positive regulation of cell proliferation|TAS|GO:0008284|GOA|8601400
Hs.410692	AGI_HUM1_OLIGO_A_23_P209320	period homolog 2 (Drosophila)	PER2	||KIAA0347||PER2||FASPS||period 2 isoform 2||period (Drosophila) homolog 2||period circadian protein 2||period homolog 2 (Drosophila)||period 2 isoform 1||period, Drosophila, homolog of, 2||	8864	NM_022817	NP_073728	2	2q37.3	This gene is a member of the Period family of genes and is expressed in a circadian pattern in the suprachiasmatic nucleus, the primary circadian pacemaker in the mammalian brain. Genes in this family encode components of the circadian rhythms of locomotor activity, metabolism, and behavior. Circadian expression in the suprachiasmatic nucleus continues in constant darkness, and a shift in the lig…	biological process|circadian rhythm|TAS|GO:0007623|GOA|9427249//cellular component|nucleus|IEA|GO:0005634|GOA|na//biological process|regulation of transcription, DNA-dependent|IEA|GO:0006355|GOA|na//molecular function|signal transducer activity|IEA|GO:0004871|GOA|na//biological process|signal transduction|IEA|GO:0007165|GOA|na		circadian regulator that may act as a transcription factor. behaves as a negative element in circadian transcriptional loop. does not appear to bind dna, suggesting indirect transcriptional inhibition. expression oscillates with a 24 hour rhythm in the suprachiasmatic nucleus (scn) and the whole eyes. oscillations are maintained under constant darkness and are responsive to changes of the light/d…	nuclear (potential).
Hs.149809	AGI_HUM1_OLIGO_A_23_P30593	collagen, type IX, alpha 1	COL9A1	||DJ149L1.1.2||COL9A1||MED||ALPHA-1(IX) COLLAGEN CHAIN||COLLAGEN, CARTILAGE-SPECIFIC SHORT||collagen IX, alpha-1 polypeptide||COLLAGEN, TYPE IX, ALPHA-1||collagen, type IX, alpha 1||CARTILAGE-SPECIFIC SHORT COLLAGEN EPIPHYSEAL DYSPLASIA, MULTIPLE, COL9A1-RELATED||alpha 1 type IX collagen isoform 2 precursor||alpha 1 type IX collagen isoform 1 precursor||	1297	NM_001851	NP_511040	6	6q12-q14	This gene encodes one of the three alpha chains of type IX collagen, the major collagen component of hyaline cartilage. Type IX collagen is usually found in tissues containing type II collagen, a fibrillar collagen. Studies in knockout mice have shown that synthesis of the alpha 1 chain is essential for assembly of type IX collagen molecules, a heterotrimeric molecule, and that lack of type IX co…	cellular component|collagen type IX|TAS|GO:0005594|GOA|9707347//cellular component|cytoplasm|IEA|GO:0005737|GOA|na//cellular component|extracellular matrix|IEA|GO:0005578|GOA|na//molecular function|extracellular matrix structural constituent|NAS|GO:0005201|GOA|na//biological process|organogenesis|TAS|GO:0009887|GOA|3473493//biological process|phosphate transport|IEA|GO:0006817|GOA|na		structural component of hyaline cartilage and vitreous of the eye.
Hs.16165	AGI_HUM1_OLIGO_A_23_P101013	epidermodysplasia verruciformis 1	EVER1	||EVER1||TMC6||EVIN1||EV1||LAK-4P||epidermodysplasia verruciformis 1||EPIDERMODYSPLASIA VERRUCIFORMIS GENE 1||expressed in activated T/LAK lymphocytes||	11322	AK074065	NP_009198	17	17q25.3
Hs.15159	AGI_HUM1_OLIGO_A_23_P206396	chemokine-like factor	CKLF	||CKLF||chemokine-like factor||	51192	AK126041	NP_857592	16	16q22.1	The product of this gene is a cytokine. Cytokines are small proteins that have an essential role in the immune and inflammatory responses. This gene is one of several chemokine-like factor genes located in a cluster on chromosome 16. The protein encoded by this gene is a potent chemoattractant for neutrophils, monocytes and lymphocytes. It also can stimulate the proliferation of skeletal muscle c…	biological process|cell proliferation|IDA|GO:0008283|GOA|11415443//molecular function|chemokine activity|IDA|GO:0008009|GOA|11415443//biological process|chemotaxis|IEA|GO:0006935|GOA|na//cellular component|extracellular|IDA|GO:0005576|GOA|11415443//cellular component|integral to membrane|IDA|GO:0016021|GOA|11415443//biological process|lymphocyte chemotaxis|IDA|GO:0048247|GOA|11415443//biological …
Hs.12953	AGI_HUM1_OLIGO_A_23_P150807	PTPRF interacting protein, binding protein 2 (liprin beta 2)	PPFIBP2	||Cclp1||LIPRIN-BETA-2||PPFIBP2||PTPRF-INTERACTING PROTEIN-BINDING PROTEIN 2||PROTEIN-TYROSINE PHOSPHATASE, RECEPTOR-TYPE, F POLYPEPTIDE-INTERACTING PROTEIN-BINDING PROTEIN 2||PTPRF interacting protein, binding protein 2 (liprin beta 2)||	8495	BC021714		11	11p15.4
Hs.16064	AGI_HUM1_OLIGO_A_23_P134085	membrane associated guanylate kinase interacting protein-like 1	MAGI1	||MAGI1||membrane associated guanylate kinase interacting protein-like 1||	154043	NM_173515	NP_775786	6	6q25.2		molecular function|kinase activity|IEA|GO:0016301|GOA|na//molecular function|protein binding|IEA|GO:0005515|GOA|na
[truncated: 800 more rows]
