# Supplementary material for: Thresher: determining the number of clusters while removing outliers
Source: BMC Bioinformatics. 2018 Jan 8;19:9. doi: 10.1186/s12859-017-1998-9 (PMC5759208; doi:10.1186/s12859-017-1998-9)
Supplement: Supplementary file 2 — R Code for Analyses. This is a zip file containing all of the R code used to perform simulations and to analyze the breast cancer data. (ZIP 407 kb) [file 12859_2017_1998_MOESM2_ESM.zip › RCode/BRCA/data/Perou_intrinsic_gene.csv]

CLID
Hs.268573
Hs.20415
Hs.103267
Hs.141125
Hs.301005
Hs.496511
Hs.376314
Hs.12953
Hs.443866
Hs.114408
Hs.151518
Hs.443881
Hs.183858
Hs.77793
Hs.454758
Hs.93659
Hs.390667
Hs.249728
Hs.75216
Hs.118962
Hs.283690
Hs.110741
Hs.118630
Hs.388664
Hs.342874
Hs.74624
Hs.89584
Hs.112933
Hs.414343
Hs.8128
Hs.282975
Hs.131727
Hs.275999
Hs.180107
Hs.156171
Hs.10283
Hs.194143
Hs.93231
Hs.425311
Hs.194726
Hs.75335
Hs.156324
Hs.268012
Hs.127826
Hs.4113
Hs.282346
Hs.164682
Hs.89421
Hs.437224
Hs.258326
Hs.487883
Hs.6551
Hs.194657
Hs.222171
Hs.295137
Hs.397465
Hs.8360
Hs.9795
Hs.82222
Hs.42674
Hs.446693
Hs.406339
Hs.155079
Hs.292316
Hs.6111
Hs.69771
Hs.19561
Hs.83450
Hs.171626
Hs.444556
Hs.292738
Hs.435468
Hs.514
Hs.155017
Hs.288215
Hs.11342
Hs.27860
Hs.285115
Hs.171921
Hs.576
Hs.279582
Hs.435726
Hs.153687
Hs.511763
Hs.437388
Hs.348501
Hs.89603
Hs.369761
Hs.95243
Hs.334360
Hs.396783
Hs.406013
Hs.257697
Hs.13291
Hs.407830
Hs.150833
Hs.118722
Hs.82961
Hs.446567
Hs.437638
Hs.1657
Hs.169946
Hs.79136
Hs.209846
Hs.390163
Hs.260720
Hs.2006
Hs.132977
Hs.35096
Hs.128073
Hs.426528
Hs.3631
Hs.15711
Hs.417962
Hs.212088
Hs.254321
Hs.418533
Hs.416358
Hs.173911
Hs.446534
Hs.118483
Hs.419998
Hs.512793
Hs.86368
Hs.433326
Hs.432330
Hs.226117
Hs.362733
Hs.159142
Hs.439211
Hs.9216
Hs.98428
Hs.76057
Hs.27744
Hs.356523
Hs.82563
Hs.407782
Hs.17483
Hs.343809
Hs.389137
Hs.508741
Hs.131380
Hs.458973
Hs.82109
Hs.274230
Hs.75334
Hs.436348
Hs.315485
Hs.239370
Hs.298654
Hs.169919
Hs.433871
Hs.75626
Hs.437091
Hs.168913
Hs.433506
Hs.438040
Hs.108338
Hs.289107
Hs.13467
Hs.446645
Hs.47011
Hs.409223
Hs.438695
Hs.170195
Hs.73769
Hs.196769
Hs.5372
Hs.25640
Hs.446445
Hs.8375
Hs.295909
Hs.90786
Hs.446352
Hs.86859
Hs.433416
Hs.118638
Hs.441503
Hs.80986
Hs.369120
Hs.187416
Hs.180877
Hs.78921
Hs.443831
Hs.294008
Hs.5337
Hs.202494
Hs.75249
Hs.286221
Hs.373992
Hs.16297
Hs.90073
Hs.79172
Hs.246240
Hs.280378
Hs.256697
Hs.1608
Hs.401903
Hs.424619
Hs.19236
Hs.289271
Hs.87491
Hs.75573
Hs.1869
Hs.2316
Hs.214039
Hs.44585
Hs.154138
Hs.56845
Hs.202672
Hs.435051
Hs.91417
Hs.95327
Hs.14623
Hs.458414
Hs.1706
Hs.287721
Hs.458485
Hs.21486
Hs.105434
Hs.77367
Hs.2490
Hs.54483
Hs.80887
Hs.384944
Hs.90753
Hs.82285
Hs.76118
Hs.169910
Hs.382202
Hs.26770
Hs.10526
Hs.391392
Hs.81665
Hs.7306
Hs.2256
Hs.348883
Hs.80420
Hs.302690
Hs.438582
Hs.191842
Hs.282557
Hs.346950
Hs.1023
Hs.83169
Hs.30743
Hs.412842
Hs.440603
Hs.91728
Hs.405958
Hs.410784
Hs.78996
Hs.49932
Hs.77204
Hs.284153
Hs.287472
Hs.179718
Hs.84113
Hs.250822
Hs.334562
Hs.1578
Hs.83758
Hs.350966
Hs.79078
Hs.374378
Hs.156346
Hs.35120
Hs.75238
Hs.278338
Hs.215766
Hs.369358
Hs.5753
Hs.81892
Hs.3352
Hs.179565
Hs.86948
Hs.449415
Hs.293885
Hs.9950
Hs.352962
Hs.333495
Hs.174944
Hs.99853
Hs.282326
Hs.2227
Hs.411509
Hs.434053
Hs.185726
Hs.85266
Hs.278573
Hs.75093
Hs.78979
Hs.369279
Hs.357901
Hs.371282
Hs.129319
Hs.435974
Hs.172887
Hs.439530
Hs.76272
Hs.444499
Hs.381072
Hs.137476
Hs.86131
Hs.82240
Hs.139389
