# Supplementary material for: Thresher: determining the number of clusters while removing outliers
Source: BMC Bioinformatics. 2018 Jan 8;19:9. doi: 10.1186/s12859-017-1998-9 (PMC5759208; doi:10.1186/s12859-017-1998-9)
Supplement: Supplementary file 2 — R Code for Analyses. This is a zip file containing all of the R code used to perform simulations and to analyze the breast cancer data. (ZIP 407 kb) [file 12859_2017_1998_MOESM2_ESM.zip › RCode/BRCA/Readme.md]

---
author: Min Wang and Kevin R. Coombes
title: Breast Cancer Data Sets
date: 2017-12-09
---

# Overivew
This folder conitains the code that uses Thresher to analyze breast
cancer data sets from the Gene Expression Omnibus.

1. `breast_data_gse_process.R` donloads the data sets and saves them
   locally as binary R data files. 
2. `breast_data_gse_analysis.R` performs the actual analysis.
