# Supplementary material for: Thresher: determining the number of clusters while removing outliers
Source: BMC Bioinformatics. 2018 Jan 8;19:9. doi: 10.1186/s12859-017-1998-9 (PMC5759208; doi:10.1186/s12859-017-1998-9)
Supplement: Supplementary file 2 — R Code for Analyses. This is a zip file containing all of the R code used to perform simulations and to analyze the breast cancer data. (ZIP 407 kb) [file 12859_2017_1998_MOESM2_ESM.zip › RCode/ExistingMethods/NbClust.txt]

NbClust <- function (data = NULL, diss = NULL, distance = "euclidean", min.nc = 2, 
    max.nc = 15, method = NULL, index = "all", alphaBeale = 0.1) 
{
    x <- 0
    min_nc <- min.nc
    max_nc <- max.nc
    if (is.null(method)) 
        stop("method is NULL")
    method <- pmatch(method, c("ward.D2", "single", "complete", 
        "average", "mcquitty", "median", "centroid", "kmeans", 
        "ward.D"))
    indice <- pmatch(index, c("kl", "ch", "hartigan", "ccc", 
        "scott", "marriot", "trcovw", "tracew", "friedman", "rubin", 
        "cindex", "db", "silhouette", "duda", "pseudot2", "beale", 
        "ratkowsky", "ball", "ptbiserial", "gap", "frey", "mcclain", 
        "gamma", "gplus", "tau", "dunn", "hubert", "sdindex", 
        "dindex", "sdbw", "all", "alllong"))
    if (is.na(indice)) 
        stop("invalid clustering index")
    if (indice == -1) 
        stop("ambiguous index")
    if ((indice == 3) || (indice == 5) || (indice == 6) || (indice == 
        7) || (indice == 8) || (indice == 9) || (indice == 10) || 
        (indice == 11) || (indice == 18) || (indice == 27) || 
        (indice == 29) || (indice == 31) || (indice == 32)) {
        if ((max.nc - min.nc) < 2) 
            stop("The difference between the minimum and the maximum number of clusters must be at least equal to 2")
    }
    if (is.null(data)) {
        if (method == 8) {
            stop("\n", "method = kmeans, data matrix is needed")
        }
        else {
            if ((indice == 1) || (indice == 2) || (indice == 
                3) || (indice == 4) || (indice == 5) || (indice == 
                6) || (indice == 7) || (indice == 8) || (indice == 
                9) || (indice == 10) || (indice == 12) || (indice == 
                14) || (indice == 15) || (indice == 16) || (indice == 
                17) || (indice == 18) || (indice == 19) || (indice == 
                20) || (indice == 23) || (indice == 24) || (indice == 
                25) || (indice == 27) || (indice == 28) || (indice == 
                29) || (indice == 30) || (indice == 31) || (indice == 
                32)) 
                stop("\n", "Data matrix is needed. Only frey, mcclain, cindex, sihouette and dunn can be computed.", 
                  "\n")
            if (is.null(diss)) 
                stop("data matrix and dissimilarity matrix are both null")
            else cat("\n", "Only frey, mcclain, cindex, sihouette and dunn can be computed. To compute the other indices, data matrix is needed", 
                "\n")
        }
    } else {
        jeu1 <- as.matrix(data)
        numberObsBefore <- dim(jeu1)[1]
        jeu <- na.omit(jeu1)
        nn <- numberObsAfter <- dim(jeu)[1]
        pp <- dim(jeu)[2]
        TT <- t(jeu) %*% jeu
        sizeEigenTT <- length(eigen(TT)$value)
        eigenValues <- eigen(TT/(nn - 1))$value
        if (any(indice == 4) || (indice == 5) || (indice == 6) || 
            (indice == 7) || (indice == 8) || (indice == 9) || 
            (indice == 10) || (indice == 31) || (indice == 32)) {
            for (i in 1:sizeEigenTT) {
                if (round(eigenValues[i],8) < 0) {
                  stop("The TSS matrix is indefinite. There must be too many missing values. The index cannot be calculated.")
                }
            }
            s1 <- sqrt(round(eigenValues,8))
            ss <- rep(1, sizeEigenTT)
            for (i in 1:sizeEigenTT) {
                if (s1[i] != 0) {
                  ss[i] = s1[i]
                }
            }
            vv <- prod(ss)
        }
    }
    if (is.null(distance)) 
        distanceM <- 7
    if (!is.null(distance)) 
        distanceM <- pmatch(distance, c("euclidean", "maximum", 
            "manhattan", "canberra", "binary", "minkowski"))
    if (is.na(distanceM)) {
        stop("invalid distance")
    }
    if (is.null(diss)) {
        if (distanceM == 1) {
            md <- dist(jeu, method = "euclidean")
        }
        if (distanceM == 2) {
            md <- dist(jeu, method = "maximum")
        }
        if (distanceM == 3) {
            md <- dist(jeu, method = "manhattan")
        }
        if (distanceM == 4) {
            md <- dist(jeu, method = "canberra")
        }
        if (distanceM == 5) {
            md <- dist(jeu, method = "binary")
        }
        if (distanceM == 6) {
            md <- dist(jeu, method = "minkowski")
        }
        if (distanceM == 7) {
            stop("dissimilarity matrix and distance are both NULL")
        }
    }
    if (!is.null(diss)) {
        if ((distanceM == 1) || (distanceM == 2) || (distanceM == 
            3) || (distanceM == 4) || (distanceM == 5) || (distanceM == 
            6)) 
            stop("dissimilarity matrix and distance are both not null")
        else md <- diss
    }
    res <- array(0, c(max_nc - min_nc + 1, 30))
    x_axis <- min_nc:max_nc
    resCritical <- array(0, c(max_nc - min_nc + 1, 4))
    rownames(resCritical) <- min_nc:max_nc
    colnames(resCritical) <- c("CritValue_Duda", "CritValue_PseudoT2", 
        "Fvalue_Beale", "CritValue_Gap")
    rownames(res) <- min_nc:max_nc
    colnames(res) <- c("KL", "CH", "Hartigan", "CCC", "Scott", 
        "Marriot", "TrCovW", "TraceW", "Friedman", "Rubin", "Cindex", 
        "DB", "Silhouette", "Duda", "Pseudot2", "Beale", "Ratkowsky", 
        "Ball", "Ptbiserial", "Gap", "Frey", "McClain", "Gamma", 
        "Gplus", "Tau", "Dunn", "Hubert", "SDindex", "Dindex", 
        "SDbw")
    if (is.na(method)) 
        stop("invalid clustering method")
    if (method == -1) 
        stop("ambiguous method")
    if (method == 1) {
        hc <- hclust(md, method = "ward.D2")
    }
    if (method == 2) {
        hc <- hclust(md, method = "single")
    }
    if (method == 3) {
        hc <- hclust(md, method = "complete")
    }
    if (method == 4) {
        hc <- hclust(md, method = "average")
    }
    if (method == 5) {
        hc <- hclust(md, method = "mcquitty")
    }
    if (method == 6) {
        hc <- hclust(md, method = "median")
    }
    if (method == 7) {
        hc <- hclust(md, method = "centroid")
    }
    if (method == 9) {
        hc <- hclust(md, method = "ward.D")
    }
    centers <- function(cl, x) {
        x <- as.matrix(x)
        n <- length(cl)
        k <- max(cl)
        centers <- matrix(nrow = k, ncol = ncol(x))
        {
            for (i in 1:k) {
                for (j in 1:ncol(x)) {
                  centers[i, j] <- mean(x[cl == i, j])
                }
            }
        }
        return(centers)
    }
    Average.scattering <- function(cl, x) {
        x <- as.matrix(x)
        n <- length(cl)
        k <- max(cl)
        centers.matrix <- centers(cl, x)
        cluster.size <- numeric(0)
        variance.clusters <- matrix(0, ncol = ncol(x), nrow = k)
        var <- matrix(0, ncol = ncol(x), nrow = k)
        for (u in 1:k) cluster.size[u] <- sum(cl == u)
        for (u in 1:k) {
            for (j in 1:ncol(x)) {
                for (i in 1:n) {
                  if (cl[i] == u) 
                    variance.clusters[u, j] <- variance.clusters[u, 
                      j] + (x[i, j] - centers.matrix[u, j])^2
                }
            }
        }
        for (u in 1:k) {
            for (j in 1:ncol(x)) variance.clusters[u, j] = variance.clusters[u, 
                j]/cluster.size[u]
        }
        variance.matrix <- numeric(0)
        for (j in 1:ncol(x)) variance.matrix[j] = var(x[, j]) * 
            (n - 1)/n
        Somme.variance.clusters <- 0
        for (u in 1:k) Somme.variance.clusters <- Somme.variance.clusters + 
            sqrt((variance.clusters[u, ] %*% (variance.clusters[u, 
                ])))
        stdev <- (1/k) * sqrt(Somme.variance.clusters)
        scat <- (1/k) * (Somme.variance.clusters/sqrt(variance.matrix %*% 
            variance.matrix))
        scat <- list(stdev = stdev, centers = centers.matrix, 
            variance.intraclusters = variance.clusters, scatt = scat)
        return(scat)
    }
    density.clusters <- function(cl, x) {
        x <- as.matrix(x)
        k <- max(cl)
        n <- length(cl)
        distance <- matrix(0, ncol = 1, nrow = n)
        density <- matrix(0, ncol = 1, nrow = k)
        centers.matrix <- centers(cl, x)
        stdev <- Average.scattering(cl, x)$stdev
        for (i in 1:n) {
            u = 1
            while (cl[i] != u) u <- u + 1
            for (j in 1:ncol(x)) {
                distance[i] <- distance[i] + (x[i, j] - centers.matrix[u, 
                  j])^2
            }
            distance[i] <- sqrt(distance[i])
            if (distance[i] <= stdev) 
                density[u] = density[u] + 1
        }
        dens <- list(distance = distance, density = density)
        return(dens)
    }
    density.bw <- function(cl, x) {
        x <- as.matrix(x)
        k <- max(cl)
        n <- length(cl)
        centers.matrix <- centers(cl, x)
        stdev <- Average.scattering(cl, x)$stdev
        density.bw <- matrix(0, ncol = k, nrow = k)
        u <- 1
        for (u in 1:k) {
            for (v in 1:k) {
                if (v != u) {
                  distance <- matrix(0, ncol = 1, nrow = n)
                  moy <- (centers.matrix[u, ] + centers.matrix[v, 
                    ])/2
                  for (i in 1:n) {
                    if ((cl[i] == u) || (cl[i] == v)) {
                      for (j in 1:ncol(x)) {
                        distance[i] <- distance[i] + (x[i, j] - 
                          moy[j])^2
                      }
                      distance[i] <- sqrt(distance[i])
                      if (distance[i] <= stdev) {
                        density.bw[u, v] <- density.bw[u, v] + 
                          1
                      }
                    }
                  }
                }
            }
        }
        density.clust <- density.clusters(cl, x)$density
        S <- 0
        for (u in 1:k) for (v in 1:k) {
            if (max(density.clust[u], density.clust[v]) != 0) 
                S = S + (density.bw[u, v]/max(density.clust[u], 
                  density.clust[v]))
        }
        density.bw <- S/(k * (k - 1))
        return(density.bw)
    }
    Dis <- function(cl, x) {
        x <- as.matrix(x)
        k <- max(cl)
        centers.matrix <- centers(cl, x)
        Distance.centers <- dist(centers.matrix)
        Dmin <- min(Distance.centers)
        Dmax <- max(Distance.centers)
        Distance.centers <- as.matrix(Distance.centers)
        s2 <- 0
        for (u in 1:k) {
            s1 = 0
            for (j in 1:ncol(Distance.centers)) {
                s1 <- s1 + Distance.centers[u, j]
            }
            s2 <- s2 + 1/s1
        }
        Dis <- (Dmax/Dmin) * s2
        return(Dis)
    }
    Index.Hubert <- function(x, cl) {
        k <- max(cl)
        n <- dim(x)[1]
        y <- matrix(0, ncol = dim(x)[2], nrow = n)
        P <- as.matrix(md)
        meanP <- mean(P)
        variance.matrix <- numeric(0)
        md <- dist(x, method = "euclidean")
        for (j in 1:n) variance.matrix[j] = var(P[, j]) * (n - 
            1)/n
        varP <- sqrt(variance.matrix %*% variance.matrix)
        centers.clusters <- centers(cl, x)
        for (i in 1:n) {
            for (u in 1:k) {
                if (cl[i] == u) 
                  y[i, ] <- centers.clusters[u, ]
            }
        }
        Q <- as.matrix(dist(y, method = "euclidean"))
        meanQ <- mean(Q)
        for (j in 1:n) variance.matrix[j] = var(Q[, j]) * (n - 
            1)/n
        varQ <- sqrt(variance.matrix %*% variance.matrix)
        M <- n * (n - 1)/2
        S <- 0
        n1 <- n - 1
        for (i in 1:n1) {
            j <- i + 1
            while (j <= n) {
                S <- S + (P[i, j] - meanP) * (Q[i, j] - meanQ)
                j <- j + 1
            }
        }
        gamma <- S/(M * varP * varQ)
        return(gamma)
    }
    Index.sPlussMoins <- function(cl1, md) {
        cn1 <- max(cl1)
        n1 <- length(cl1)
        dmat <- as.matrix(md)
        average.distance <- median.distance <- separation <- cluster.size <- within.dist1 <- between.dist1 <- numeric(0)
        separation.matrix <- matrix(0, ncol = cn1, nrow = cn1)
        di <- list()
        for (u in 1:cn1) {
            cluster.size[u] <- sum(cl1 == u)
            du <- as.dist(dmat[cl1 == u, cl1 == u])
            within.dist1 <- c(within.dist1, du)
            average.distance[u] <- mean(du)
            median.distance[u] <- median(du)
            bv <- numeric(0)
            for (v in 1:cn1) {
                if (v != u) {
                  suv <- dmat[cl1 == u, cl1 == v]
                  bv <- c(bv, suv)
                  if (u < v) {
                    separation.matrix[u, v] <- separation.matrix[v, 
                      u] <- min(suv)
                    between.dist1 <- c(between.dist1, suv)
                  }
                }
            }
        }
        nwithin1 <- length(within.dist1)
        nbetween1 <- length(between.dist1)
        meanwithin1 <- mean(within.dist1)
        meanbetween1 <- mean(between.dist1)
        s.plus <- s.moins <- 0
        for (k in 1:nwithin1) {
            s.plus <- s.plus + (colSums(outer(between.dist1, 
                within.dist1[k], ">")))
            s.moins <- s.moins + (colSums(outer(between.dist1, 
                within.dist1[k], "<")))
        }
        Index.Gamma <- (s.plus - s.moins)/(s.plus + s.moins)
        Index.Gplus <- (2 * s.moins)/(n1 * (n1 - 1))
        t.tau <- (nwithin1 * nbetween1) - (s.plus + s.moins)
        Index.Tau <- (s.plus - s.moins)/(((n1 * (n1 - 1)/2 - 
            t.tau) * (n1 * (n1 - 1)/2))^(1/2))
        results <- list(gamma = Index.Gamma, gplus = Index.Gplus, 
            tau = Index.Tau)
        return(results)
    }
    Index.15and28 <- function(cl1, cl2, md) {
        cn1 <- max(cl1)
        n1 <- length(cl1)
        dmat <- as.matrix(md)
        average.distance <- median.distance <- separation <- cluster.size <- within.dist1 <- between.dist1 <- numeric(0)
        separation.matrix <- matrix(0, ncol = cn1, nrow = cn1)
        di <- list()
        for (u in 1:cn1) {
            cluster.size[u] <- sum(cl1 == u)
            du <- as.dist(dmat[cl1 == u, cl1 == u])
            within.dist1 <- c(within.dist1, du)
            for (v in 1:cn1) {
                if (v != u) {
                  suv <- dmat[cl1 == u, cl1 == v]
                  if (u < v) {
                    separation.matrix[u, v] <- separation.matrix[v, 
                      u] <- min(suv)
                    between.dist1 <- c(between.dist1, suv)
                  }
                }
            }
        }
        cn2 <- max(cl2)
        n2 <- length(cl2)
        dmat <- as.matrix(md)
        average.distance <- median.distance <- separation <- cluster.size <- within.dist2 <- between.dist2 <- numeric(0)
        separation.matrix <- matrix(0, ncol = cn2, nrow = cn2)
        di <- list()
        for (w in 1:cn2) {
            cluster.size[w] <- sum(cl2 == w)
            dw <- as.dist(dmat[cl2 == w, cl2 == w])
            within.dist2 <- c(within.dist2, dw)
            bx <- numeric(0)
            for (x in 1:cn2) {
                if (x != w) {
                  swx <- dmat[cl2 == w, cl2 == x]
                  bx <- c(bx, swx)
                  if (w < x) {
                    separation.matrix[w, x] <- separation.matrix[x, 
                      w] <- min(swx)
                    between.dist2 <- c(between.dist2, swx)
                  }
                }
            }
        }
        nwithin1 <- length(within.dist1)
        nbetween1 <- length(between.dist1)
        meanwithin1 <- mean(within.dist1)
        meanbetween1 <- mean(between.dist1)
        meanwithin2 <- mean(within.dist2)
        meanbetween2 <- mean(between.dist2)
        Index.15 <- (meanbetween2 - meanbetween1)/(meanwithin2 - 
            meanwithin1)
        Index.28 <- (meanwithin1/nwithin1)/(meanbetween1/nbetween1)
        results <- list(frey = Index.15, mcclain = Index.28)
        return(results)
    }
    Indice.ptbiserial <- function(x, md, cl1) {
        nn <- dim(x)[1]
        pp <- dim(x)[2]
        md2 <- as.matrix(md)
        m01 <- array(NA, c(nn, nn))
        nbr <- (nn * (nn - 1))/2
        pb <- array(0, c(nbr, 2))
        m3 <- 1
        for (m1 in 2:nn) {
            m12 <- m1 - 1
            for (m2 in 1:m12) {
                if (cl1[m1] == cl1[m2]) 
                  m01[m1, m2] <- 0
                if (cl1[m1] != cl1[m2]) 
                  m01[m1, m2] <- 1
                pb[m3, 1] <- m01[m1, m2]
                pb[m3, 2] <- md2[m1, m2]
                m3 <- m3 + 1
            }
        }
        y <- pb[, 1]
        x <- pb[, 2]
        biserial.cor <- function(x, y, use = c("all.obs", "complete.obs"), 
            level = 1) {
            if (!is.numeric(x)) 
                stop("'x' must be a numeric variable.\n")
            y <- as.factor(y)
            if (length(levs <- levels(y)) > 2) 
                stop("'y' must be a dichotomous variable.\n")
            if (length(x) != length(y)) 
                stop("'x' and 'y' do not have the same length")
            use <- match.arg(use)
            if (use == "complete.obs") {
                cc.ind <- complete.cases(x, y)
                x <- x[cc.ind]
                y <- y[cc.ind]
            }
            ind <- y == levs[level]
            diff.mu <- mean(x[ind]) - mean(x[!ind])
            prob <- mean(ind)
            diff.mu * sqrt(prob * (1 - prob))/sd(x)
        }
        ptbiserial <- biserial.cor(x = pb[, 2], y = pb[, 1], 
            level = 2)
        return(ptbiserial)
    }
    Indices.WKWL <- function(x, cl1 = cl1, cl2 = cl2) {
        dim2 <- dim(x)[2]
        wss <- function(x) {
            x <- as.matrix(x)
            n <- length(x)
            centers <- matrix(nrow = 1, ncol = ncol(x))
            if (ncol(x) == 1) {
                centers[1, ] <- mean(x)
            }
            if (is.null(dim(x))) {
                bb <- matrix(x, byrow = FALSE, nrow = 1, ncol = ncol(x))
                centers[1, ] <- apply(bb, 2, mean)
            }
            else {
                centers[1, ] <- apply(x, 2, mean)
            }
            x.2 <- sweep(x, 2, centers[1, ], "-")
            withins <- sum(x.2^2)
            wss <- sum(withins)
            return(wss)
        }
        ncg1 <- 1
        ncg1max <- max(cl1)
        while ((sum(cl1 == ncg1) == sum(cl2 == ncg1)) && ncg1 <= 
            ncg1max) {
            ncg1 <- ncg1 + 1
        }
        g1 <- ncg1
        ncg2 <- max(cl2)
        nc2g2 <- ncg2 - 1
        while ((sum(cl1 == nc2g2) == sum(cl2 == ncg2)) && nc2g2 >= 
            1) {
            ncg2 <- ncg2 - 1
            nc2g2 <- nc2g2 - 1
        }
        g2 <- ncg2
        NK <- sum(cl2 == g1)
        WK.x <- x[cl2 == g1, ]
        WK <- wss(x = WK.x)
        NL <- sum(cl2 == g2)
        WL.x <- x[cl2 == g2, ]
        WL <- wss(x = WL.x)
        NM <- sum(cl1 == g1)
        WM.x <- x[cl1 == g1, ]
        WM <- wss(x = WM.x)
        duda <- (WK + WL)/WM
        BKL <- WM - WK - WL
        pseudot2 <- BKL/((WK + WL)/(NK + NL - 2))
        beale <- (BKL/(WK + WL))/(((NM - 1)/(NM - 2)) * (2^(2/dim2) - 
            1))
        results <- list(duda = duda, pseudot2 = pseudot2, NM = NM, 
            NK = NK, NL = NL, beale = beale)
        return(results)
    }
    Indices.WBT <- function(x, cl, P, s, vv) {
        n <- dim(x)[1]
        pp <- dim(x)[2]
        qq <- max(cl)
        z <- matrix(0, ncol = qq, nrow = n)
        clX <- as.matrix(cl)
        for (i in 1:n) for (j in 1:qq) {
            z[i, j] == 0
            if (clX[i, 1] == j) {
                z[i, j] = 1
            }
        }
        xbar <- solve(t(z) %*% z) %*% t(z) %*% x
        B <- t(xbar) %*% t(z) %*% z %*% xbar
        W <- P - B
        marriot <- (qq^2) * det(W)
        trcovw <- sum(diag(cov(W)))
        tracew <- sum(diag(W))
        if (det(W) != 0) 
            scott <- n * log(det(P)/det(W))
        else {
            # cat("Warning: division by zero! Use Pseudo inverse in the index")
            # cat("\n")
            scott <- NA
        }
        friedman <- sum(diag(ginv(W) * B))
        rubin <- sum(diag(P))/sum(diag(W))
        R2 <- 1 - sum(diag(W))/sum(diag(P))
        v1 <- 1
        u <- rep(0, pp)
        c <- (vv/(qq))^(1/pp)
        u <- s/c
        k1 <- sum((u >= 1) == TRUE)
        p1 <- min(k1, qq - 1)
        if (all(p1 > 0, p1 < pp)) {
            for (i in 1:p1) v1 <- v1 * s[i]
            c <- (v1/(qq))^(1/p1)
            u <- s/c
            b1 <- sum(1/(n + u[1:p1]))
            b2 <- sum(u[p1 + 1:pp]^2/(n + u[p1 + 1:pp]), na.rm = TRUE)
            E_R2 <- 1 - ((b1 + b2)/sum(u^2)) * ((n - qq)^2/n) * 
                (1 + 4/n)
            ccc <- log((1 - E_R2)/(1 - R2)) * (sqrt(n * p1/2)/((0.001 + 
                E_R2)^1.2))
        }
        else {
            b1 <- sum(1/(n + u))
            E_R2 <- 1 - (b1/sum(u^2)) * ((n - qq)^2/n) * (1 + 
                4/n)
            ccc <- log((1 - E_R2)/(1 - R2)) * (sqrt(n * pp/2)/((0.001 + 
                E_R2)^1.2))
        }
        results <- list(ccc = ccc, scott = scott, marriot = marriot, 
            trcovw = trcovw, tracew = tracew, friedman = friedman, 
            rubin = rubin)
        return(results)
    }
    Indices.Traces <- function(data, d, clall, index = "all") {
        x <- data
        cl0 <- clall[, 1]
        cl1 <- clall[, 2]
        cl2 <- clall[, 3]
        clall <- clall
        nb.cl0 <- table(cl0)
        nb.cl1 <- table(cl1)
        nb.cl2 <- table(cl2)
        nb1.cl0 <- sum(nb.cl0 == 1)
        nb1.cl1 <- sum(nb.cl1 == 1)
        nb1.cl2 <- sum(nb.cl2 == 1)
        gss <- function(x, cl, d) {
            n <- length(cl)
            k <- max(cl)
            centers <- matrix(nrow = k, ncol = ncol(x))
            for (i in 1:k) {
                if (ncol(x) == 1) {
                  centers[i, ] <- mean(x[cl == i, ])
                }
                if (is.null(dim(x[cl == i, ]))) {
                  bb <- matrix(x[cl == i, ], byrow = FALSE, nrow = 1, 
                    ncol = ncol(x))
                  centers[i, ] <- apply(bb, 2, mean)
                }
                else {
                  centers[i, ] <- apply(x[cl == i, ], 2, mean)
                }
            }
            allmean <- apply(x, 2, mean)
            dmean <- sweep(x, 2, allmean, "-")
            allmeandist <- sum(dmean^2)
            withins <- rep(0, k)
            x.2 <- (x - centers[cl, ])^2
            for (i in 1:k) {
                withins[i] <- sum(x.2[cl == i, ])
            }
            wgss <- sum(withins)
            bgss <- allmeandist - wgss
            results <- list(wgss = wgss, bgss = bgss, centers = centers)
            return(results)
        }
        vargss <- function(x, clsize, varwithins) {
            nvar <- dim(x)[2]
            n <- sum(clsize)
            k <- length(clsize)
            varallmean <- rep(0, nvar)
            varallmeandist <- rep(0, nvar)
            varwgss <- rep(0, nvar)
            for (l in 1:nvar) varallmean[l] <- mean(x[, l])
            vardmean <- sweep(x, 2, varallmean, "-")
            for (l in 1:nvar) {
                varallmeandist[l] <- sum((vardmean[, l])^2)
                varwgss[l] <- sum(varwithins[, l])
            }
            varbgss <- varallmeandist - varwgss
            vartss <- varbgss + varwgss
            zvargss <- list(vartss = vartss, varbgss = varbgss)
            return(zvargss)
        }
        varwithinss <- function(x, centers, cluster) {
            nrow <- dim(centers)[1]
            nvar <- dim(x)[2]
            varwithins <- matrix(0, nrow, nvar)
            x <- (x - centers[cluster, ])^2
            for (l in 1:nvar) {
                for (k in 1:nrow) {
                  varwithins[k, l] <- sum(x[cluster == k, l])
                }
            }
            return(varwithins)
        }
        indice.kl <- function(x, clall, d = NULL, centrotypes = "centroids") {
            if (nb1.cl1 > 0) {
                KL <- NA
            }
            if (sum(c("centroids", "medoids") == centrotypes) == 
                0) 
                stop("Wrong centrotypes argument")
            if ("medoids" == centrotypes && is.null(d)) 
                stop("For argument centrotypes = 'medoids' d cannot be null")
            if (!is.null(d)) {
                if (!is.matrix(d)) {
                  d <- as.matrix(d)
                }
                row.names(d) <- row.names(x)
            }
            m <- ncol(x)
            g <- k <- max(clall[, 2])
            KL <- abs((g - 1)^(2/m) * gss(x, clall[, 1], d)$wgss - 
                g^(2/m) * gss(x, clall[, 2], d)$wgss)/abs((g)^(2/m) * 
                gss(x, clall[, 2], d)$wgss - (g + 1)^(2/m) * 
                gss(x, clall[, 3], d)$wgss)
            return(KL)
        }
        indice.ch <- function(x, cl, d = NULL, centrotypes = "centroids") {
            if (nb1.cl1 > 0) {
                CH <- NA
            }
            if (sum(c("centroids", "medoids") == centrotypes) == 
                0) 
                stop("Wrong centrotypes argument")
            if ("medoids" == centrotypes && is.null(d)) 
                stop("For argument centrotypes = 'medoids' d cannot be null")
            if (!is.null(d)) {
                if (!is.matrix(d)) {
                  d <- as.matrix(d)
                }
                row.names(d) <- row.names(x)
            }
            n <- length(cl)
            k <- max(cl)
            CH <- (gss(x, cl, d)$bgss/(k - 1))/(gss(x, cl, d)$wgss/(n - 
                k))
            return(CH)
        }
        indice.hart <- function(x, clall, d = NULL, centrotypes = "centroids") {
            if (sum(c("centroids", "medoids") == centrotypes) == 
                0) 
                stop("Wrong centrotypes argument")
            if ("medoids" == centrotypes && is.null(d)) 
                stop("For argument centrotypes = 'medoids' d cannot be null")
            if (!is.null(d)) {
                if (!is.matrix(d)) {
                  d <- as.matrix(d)
                }
                row.names(d) <- row.names(x)
            }
            n <- nrow(x)
            g <- max(clall[, 1])
            HART <- (gss(x, clall[, 2], d)$wgss/gss(x, clall[, 
                3], d)$wgss - 1) * (n - g - 1)
            return(HART)
        }
        indice.ball <- function(x, cl, d = NULL, centrotypes = "centroids") {
            wgssB <- gss(x, cl, d)$wgss
            qq <- max(cl)
            ball <- wgssB/qq
            return(ball)
        }
        indice.ratkowsky <- function(x, cl, d, centrotypes = "centroids") {
            qq <- max(cl)
            clsize <- table(cl)
            centers <- gss(x, cl, d)$centers
            varwithins <- varwithinss(x, centers, cl)
            zvargss <- vargss(x, clsize, varwithins)
            ratio <- mean(sqrt(zvargss$varbgss/zvargss$vartss))
            ratkowsky <- ratio/sqrt(qq)
            return(ratkowsky)
        }
        indice <- pmatch(index, c("kl", "ch", "hart", "ratkowsky", 
            "ball", "all"))
        if (is.na(indice)) 
            stop("invalid clustering index")
        if (indice == -1) 
            stop("ambiguous index")
        vecallindex <- numeric(5)
        if (any(indice == 1) || (indice == 6)) 
            vecallindex[1] <- indice.kl(x, clall, d)
        if (any(indice == 2) || (indice == 6)) 
            vecallindex[2] <- indice.ch(x, cl = clall[, 2], d)
        if (any(indice == 3) || (indice == 6)) 
            vecallindex[3] <- indice.hart(x, clall, d)
        if (any(indice == 4) || (indice == 6)) 
            vecallindex[4] <- indice.ratkowsky(x, cl = cl1, d)
        if (any(indice == 5) || (indice == 6)) 
            vecallindex[5] <- indice.ball(x, cl = cl1, d)
        names(vecallindex) <- c("kl", "ch", "hart", "ratkowsky", 
            "ball")
        if (indice < 6) 
            vecallindex <- vecallindex[indice]
        return(vecallindex)
    }
    Indice.cindex <- function(d, cl) {
        d <- data.matrix(d)
        DU <- 0
        r <- 0
        v_max <- array(1, max(cl))
        v_min <- array(1, max(cl))
        for (i in 1:max(cl)) {
            n <- sum(cl == i)
            if (n > 1) {
                t <- d[cl == i, cl == i]
                DU = DU + sum(t)/2
                v_max[i] = max(t)
                if (sum(t == 0) == n) 
                  v_min[i] <- min(t[t != 0])
                else v_min[i] <- 0
                r <- r + n * (n - 1)/2
            }
        }
        Dmin = min(v_min)
        Dmax = max(v_max)
        if (Dmin == Dmax) 
            result <- NA
        else result <- (DU - r * Dmin)/(Dmax * r - Dmin * r)
        result
    }
    Indice.DB <- function(x, cl, d = NULL, centrotypes = "centroids", 
        p = 2, q = 2) {
        if (sum(c("centroids") == centrotypes) == 0) 
            stop("Wrong centrotypes argument")
        if (!is.null(d)) {
            if (!is.matrix(d)) {
                d <- as.matrix(d)
            }
            row.names(d) <- row.names(x)
        }
        if (is.null(dim(x))) {
            dim(x) <- c(length(x), 1)
        }
        x <- as.matrix(x)
        n <- length(cl)
        k <- max(cl)
        dAm <- d
        centers <- matrix(nrow = k, ncol = ncol(x))
        if (centrotypes == "centroids") {
            for (i in 1:k) {
                for (j in 1:ncol(x)) {
                  centers[i, j] <- mean(x[cl == i, j])
                }
            }
        }
        else {
            stop("wrong centrotypes argument")
        }
        S <- rep(0, k)
        for (i in 1:k) {
            ind <- (cl == i)
            if (sum(ind) > 1) {
                centerI <- centers[i, ]
                centerI <- rep(centerI, sum(ind))
                centerI <- matrix(centerI, nrow = sum(ind), ncol = ncol(x), 
                  byrow = TRUE)
                S[i] <- mean(sqrt(apply((x[ind, ] - centerI)^2, 
                  1, sum))^q)^(1/q)
            }
            else S[i] <- 0
        }
        M <- as.matrix(dist(centers, p = p))
        R <- array(Inf, c(k, k))
        r = rep(0, k)
        for (i in 1:k) {
            for (j in 1:k) {
                R[i, j] = (S[i] + S[j])/M[i, j]
            }
            r[i] = max(R[i, ][is.finite(R[i, ])])
        }
        DB = mean(r[is.finite(r)])
        resul <- list(DB = DB, r = r, R = R, d = M, S = S, centers = centers)
        resul
    }
    Indice.S <- function(d, cl) {
        d <- as.matrix(d)
        Si <- 0
        for (k in 1:max(cl)) {
            if ((sum(cl == k)) <= 1) 
                Sil <- 1
            else {
                Sil <- 0
                for (i in 1:length(cl)) {
                  if (cl[i] == k) {
                    ai <- sum(d[i, cl == k])/(sum(cl == k) - 
                      1)
                    dips <- NULL
                    for (j in 1:max(cl)) if (cl[i] != j) 
                      if (sum(cl == j) != 1) 
                        dips <- cbind(dips, c((sum(d[i, cl == 
                          j]))/(sum(cl == j))))
                      else dips <- cbind(dips, c((sum(d[i, cl == 
                        j]))))
                    bi <- min(dips)
                    Sil <- Sil + (bi - ai)/max(c(ai, bi))
                  }
                }
            }
            Si <- Si + Sil
        }
        Si/length(cl)
    }
    Indice.Gap <- function(x, clall, reference.distribution = "unif", 
        B = 10, method = "ward.D2", d = NULL, centrotypes = "centroids") {
        GAP <- function(X, cl, referenceDistribution, B, method, 
            d, centrotypes) {
            #set.seed(1)
            simgap <- function(Xvec) {
                ma <- max(Xvec)
                mi <- min(Xvec)
                #set.seed(1)
                Xout <- runif(length(Xvec), min = mi, max = ma)
                return(Xout)
            }
            pcsim <- function(X, d, centrotypes) {
                if (centrotypes == "centroids") {
                  Xmm <- apply(X, 2, mean)
                }
                for (k in (1:dim(X)[2])) {
                  X[, k] <- X[, k] - Xmm[k]
                }
                ss <- svd(X)
                Xs <- X %*% ss$v
                Xnew <- apply(Xs, 2, simgap)
                Xt <- Xnew %*% t(ss$v)
                for (k in (1:dim(X)[2])) {
                  Xt[, k] <- Xt[, k] + Xmm[k]
                }
                return(Xt)
            }
            if (is.null(dim(x))) {
                dim(x) <- c(length(x), 1)
            }
            ClassNr <- max(cl)
            Wk0 <- 0
            WkB <- matrix(0, 1, B)
            for (bb in (1:B)) {
                if (reference.distribution == "unif") 
                  Xnew <- apply(X, 2, simgap)
                else if (reference.distribution == "pc") 
                  Xnew <- pcsim(X, d, centrotypes)
                else stop("Wrong reference distribution type")
                if (bb == 1) {
                  pp <- cl
                  if (ClassNr == length(cl)) 
                    pp2 <- 1:ClassNr
                  else if (method == "k-means") {
                    #set.seed(1)
                    pp2 <- kmeans(Xnew, ClassNr, 100)$cluster
                  }
                  else if (method == "single" || method == "complete" || 
                    method == "average" || method == "ward.D2" || 
                    method == "mcquitty" || method == "median" || 
                    method == "centroid" || method == "ward.D") 
                    pp2 <- cutree(hclust(dist(Xnew), method = method), 
                      ClassNr)
                  else stop("Wrong clustering method")
                  if (ClassNr > 1) {
                    for (zz in (1:ClassNr)) {
                      Xuse <- X[pp == zz, ]
                      Wk0 <- Wk0 + sum(diag(var(Xuse))) * (length(pp[pp == 
                        zz]) - 1)/(dim(X)[1] - ClassNr)
                      Xuse2 <- Xnew[pp2 == zz, ]
                      WkB[1, bb] <- WkB[1, bb] + sum(diag(var(Xuse2))) * 
                        (length(pp2[pp2 == zz]) - 1)/(dim(X)[1] - 
                        ClassNr)
                    }
                  }
                  if (ClassNr == 1) {
                    Wk0 <- sum(diag(var(X)))
                    WkB[1, bb] <- sum(diag(var(Xnew)))
                  }
                }
                if (bb > 1) {
                  if (ClassNr == length(cl)) 
                    pp2 <- 1:ClassNr
                  else if (method == "k-means") {
                    # set.seed(1)
                    pp2 <- kmeans(Xnew, ClassNr, 100)$cluster
                  }
                  else if (method == "single" || method == "complete" || 
                    method == "average" || method == "ward.D2" || 
                    method == "mcquitty" || method == "median" || 
                    method == "centroid" || method == "ward.D") 
                    pp2 <- cutree(hclust(dist(Xnew), method = method), 
                      ClassNr)
                  else stop("Wrong clustering method")
                  if (ClassNr > 1) {
                    for (zz in (1:ClassNr)) {
                      Xuse2 <- Xnew[pp2 == zz, ]
                      WkB[1, bb] <- WkB[1, bb] + sum(diag(var(Xuse2))) * 
                        length(pp2[pp2 == zz])/(dim(X)[1] - ClassNr)
                    }
                  }
                  if (ClassNr == 1) {
                    WkB[1, bb] <- sum(diag(var(Xnew)))
                  }
                }
            }
            Sgap <- mean(log(WkB[1, ])) - log(Wk0)
            Sdgap <- sqrt(1 + 1/B) * sqrt(var(log(WkB[1, ]))) * 
                sqrt((B - 1)/B)
            resul <- list(Sgap = Sgap, Sdgap = Sdgap)
            resul
        }
        if (sum(c("centroids", "medoids") == centrotypes) == 
            0) 
            stop("Wrong centrotypes argument")
        if ("medoids" == centrotypes && is.null(d)) 
            stop("For argument centrotypes = 'medoids' d can not be null")
        if (!is.null(d)) {
            if (!is.matrix(d)) {
                d <- as.matrix(d)
            }
            row.names(d) <- row.names(x)
        }
        X <- as.matrix(x)
        gap1 <- GAP(X, clall[, 1], reference.distribution, B, 
            method, d, centrotypes)
        gap <- gap1$Sgap
        gap2 <- GAP(X, clall[, 2], reference.distribution, B, 
            method, d, centrotypes)
        diffu <- gap - (gap2$Sgap - gap2$Sdgap)
        resul <- list(gap = gap, diffu = diffu)
        resul
    }
    Index.sdindex <- function(x, clmax, cl) {
        x <- as.matrix(x)
        Alpha <- Dis(clmax, x)
        Scatt <- Average.scattering(cl, x)$scatt
        Dis0 <- Dis(cl, x)
        SD.indice <- Alpha * Scatt + Dis0
        return(SD.indice)
    }
    Index.SDbw <- function(x, cl) {
        x <- as.matrix(x)
        Scatt <- Average.scattering(cl, x)$scatt
        Dens.bw <- density.bw(cl, x)
        SDbw <- Scatt + Dens.bw
        return(SDbw)
    }
    Index.Dindex <- function(cl, x) {
        x <- as.matrix(x)
        distance <- density.clusters(cl, x)$distance
        n <- length(distance)
        S <- 0
        for (i in 1:n) S <- S + distance[i]
        inertieIntra <- S/n
        return(inertieIntra)
    }
    Index.dunn <- function(md, clusters, Data = NULL, method = "euclidean") {
        distance <- as.matrix(md)
        nc <- max(clusters)
        interClust <- matrix(NA, nc, nc)
        intraClust <- rep(NA, nc)
        for (i in 1:nc) {
            c1 <- which(clusters == i)
            for (j in i:nc) {
                if (j == i) 
                  intraClust[i] <- max(distance[c1, c1])
                if (j > i) {
                  c2 <- which(clusters == j)
                  interClust[i, j] <- min(distance[c1, c2])
                }
            }
        }
        dunn <- min(interClust, na.rm = TRUE)/max(intraClust)
        return(dunn)
    }
    for (nc in min_nc:max_nc) {
        if (any(method == 1) || (method == 2) || (method == 3) || 
            (method == 4) || (method == 5) || (method == 6) || 
            (method == 7) || (method == 9)) {
            cl1 <- cutree(hc, k = nc)
            cl2 <- cutree(hc, k = nc + 1)
            clall <- cbind(cl1, cl2)
            clmax <- cutree(hc, k = max_nc)
            if (nc >= 2) {
                cl0 <- cutree(hc, k = nc - 1)
                clall1 <- cbind(cl0, cl1, cl2)
            }
            if (nc == 1) {
                cl0 <- rep(NA, nn)
                clall1 <- cbind(cl0, cl1, cl2)
            }
        }
        if (method == 8) {
            # set.seed(1)
            cl2 <- kmeans(jeu, nc + 1)$cluster
            # set.seed(1)
            clmax <- kmeans(jeu, max_nc)$cluster
            if (nc > 2) {
                # set.seed(1)
                cl1 <- kmeans(jeu, nc)$cluster
                clall <- cbind(cl1, cl2)
                # set.seed(1)
                cl0 <- kmeans(jeu, nc - 1)$cluster
                clall1 <- cbind(cl0, cl1, cl2)
            }
            if (nc == 2) {
                # set.seed(1)
                cl1 <- kmeans(jeu, nc)$cluster
                clall <- cbind(cl1, cl2)
                cl0 <- rep(1, nn)
                clall1 <- cbind(cl0, cl1, cl2)
            }
            if (nc == 1) {
                stop("Number of clusters must be higher than 2")
            }
        }
        j <- table(cl1)
        s <- sum(j == 1)
        j2 <- table(cl2)
        s2 <- sum(j2 == 1)
        if (any(indice == 3) || (indice == 31) || (indice == 
            32)) {
            res[nc - min_nc + 1, 3] <- Indices.Traces(jeu, md, 
                clall1, index = "hart")
        }
        if (any(indice == 4) || (indice == 31) || (indice == 
            32)) {
            res[nc - min_nc + 1, 4] <- Indices.WBT(x = jeu, cl = cl1, 
                P = TT, s = ss, vv = vv)$ccc
        }
        if (any(indice == 5) || (indice == 31) || (indice == 
            32)) {
            res[nc - min_nc + 1, 5] <- Indices.WBT(x = jeu, cl = cl1, 
                P = TT, s = ss, vv = vv)$scott
        }
        if (any(indice == 6) || (indice == 31) || (indice == 
            32)) {
            res[nc - min_nc + 1, 6] <- Indices.WBT(x = jeu, cl = cl1, 
                P = TT, s = ss, vv = vv)$marriot
        }
        if (any(indice == 7) || (indice == 31) || (indice == 
            32)) {
            res[nc - min_nc + 1, 7] <- Indices.WBT(x = jeu, cl = cl1, 
                P = TT, s = ss, vv = vv)$trcovw
        }
        if (any(indice == 8) || (indice == 31) || (indice == 
            32)) {
            res[nc - min_nc + 1, 8] <- Indices.WBT(x = jeu, cl = cl1, 
                P = TT, s = ss, vv = vv)$tracew
        }
        if (any(indice == 9) || (indice == 31) || (indice == 
            32)) {
            res[nc - min_nc + 1, 9] <- Indices.WBT(x = jeu, cl = cl1, 
                P = TT, s = ss, vv = vv)$friedman
        }
        if (any(indice == 10) || (indice == 31) || (indice == 
            32)) {
            res[nc - min_nc + 1, 10] <- Indices.WBT(x = jeu, 
                cl = cl1, P = TT, s = ss, vv = vv)$rubin
        }
        if (any(indice == 14) || (indice == 31) || (indice == 
            32)) {
            res[nc - min_nc + 1, 14] <- Indices.WKWL(x = jeu, 
                cl1 = cl1, cl2 = cl2)$duda
        }
        if (any(indice == 15) || (indice == 31) || (indice == 
            32)) {
            res[nc - min_nc + 1, 15] <- Indices.WKWL(x = jeu, 
                cl1 = cl1, cl2 = cl2)$pseudot2
        }
        if (any(indice == 16) || (indice == 31) || (indice == 
            32)) {
            res[nc - min_nc + 1, 16] <- beale <- Indices.WKWL(x = jeu, 
                cl1 = cl1, cl2 = cl2)$beale
        }
        if (any(indice == 14) || (indice == 15) || (indice == 
            16) || (indice == 31) || (indice == 32)) {
            NM <- Indices.WKWL(x = jeu, cl1 = cl1, cl2 = cl2)$NM
            NK <- Indices.WKWL(x = jeu, cl1 = cl1, cl2 = cl2)$NK
            NL <- Indices.WKWL(x = jeu, cl1 = cl1, cl2 = cl2)$NL
            zz <- 3.2
            zzz <- zz * sqrt(2 * (1 - 8/((pi^2) * pp))/(NM * 
                pp))
            if (any(indice == 14) || (indice == 31) || (indice == 
                32)) {
                resCritical[nc - min_nc + 1, 1] <- critValue <- 1 - 
                  (2/(pi * pp)) - zzz
            }
            if ((indice == 15) || (indice == 31) || (indice == 
                32)) {
                critValue <- 1 - (2/(pi * pp)) - zzz
                resCritical[nc - min_nc + 1, 2] <- ((1 - critValue)/critValue) * 
                  (NK + NL - 2)
            }
            if (any(indice == 16) || (indice == 31) || (indice == 
                32)) {
                df2 <- (NM - 2) * pp
                resCritical[nc - min_nc + 1, 3] <- 1 - pf(beale, 
                  pp, df2)
            }
        }
        if (any(indice == 18) || (indice == 31) || (indice == 
            32)) {
            res[nc - min_nc + 1, 18] <- Indices.Traces(jeu, md, 
                clall1, index = "ball")
        }
        if (any(indice == 19) || (indice == 31) || (indice == 
            32)) {
            res[nc - min_nc + 1, 19] <- Indice.ptbiserial(x = jeu, 
                md = md, cl1 = cl1)
        }
        if (any(indice == 20) || (indice == 32)) {
            if (method == 1) {
                resultSGAP <- Indice.Gap(x = jeu, clall = clall, 
                  reference.distribution = "unif", B = 10, method = "ward.D2", 
                  d = NULL, centrotypes = "centroids")
            }
            if (method == 2) {
                resultSGAP <- Indice.Gap(x = jeu, clall = clall, 
                  reference.distribution = "unif", B = 10, method = "single", 
                  d = NULL, centrotypes = "centroids")
            }
            if (method == 3) {
                resultSGAP <- Indice.Gap(x = jeu, clall = clall, 
                  reference.distribution = "unif", B = 10, method = "complete", 
                  d = NULL, centrotypes = "centroids")
            }
            if (method == 4) {
                resultSGAP <- Indice.Gap(x = jeu, clall = clall, 
                  reference.distribution = "unif", B = 10, method = "average", 
                  d = NULL, centrotypes = "centroids")
            }
            if (method == 5) {
                resultSGAP <- Indice.Gap(x = jeu, clall = clall, 
                  reference.distribution = "unif", B = 10, method = "mcquitty", 
                  d = NULL, centrotypes = "centroids")
            }
            if (method == 6) {
                resultSGAP <- Indice.Gap(x = jeu, clall = clall, 
                  reference.distribution = "unif", B = 10, method = "median", 
                  d = NULL, centrotypes = "centroids")
            }
            if (method == 7) {
                resultSGAP <- Indice.Gap(x = jeu, clall = clall, 
                  reference.distribution = "unif", B = 10, method = "centroid", 
                  d = NULL, centrotypes = "centroids")
            }
            if (method == 9) {
                resultSGAP <- Indice.Gap(x = jeu, clall = clall, 
                  reference.distribution = "unif", B = 10, method = "ward.D", 
                  d = NULL, centrotypes = "centroids")
            }
            if (method == 8) {
                resultSGAP <- Indice.Gap(x = jeu, clall = clall, 
                  reference.distribution = "unif", B = 10, method = "k-means", 
                  d = NULL, centrotypes = "centroids")
            }
            res[nc - min_nc + 1, 20] <- resultSGAP$gap
            resCritical[nc - min_nc + 1, 4] <- resultSGAP$diffu
        }
        if (nc >= 2) {
            if (any(indice == 1) || (indice == 31) || (indice == 
                32)) {
                res[nc - min_nc + 1, 1] <- Indices.Traces(jeu, 
                  md, clall1, index = "kl")
            }
            if (any(indice == 2) || (indice == 31) || (indice == 
                32)) {
                res[nc - min_nc + 1, 2] <- Indices.Traces(jeu, 
                  md, clall1, index = "ch")
            }
            if (any(indice == 11) || (indice == 31) || (indice == 
                32)) {
                res[nc - min_nc + 1, 11] <- Indice.cindex(d = md, 
                  cl = cl1)
            }
            if (any(indice == 12) || (indice == 31) || (indice == 
                32)) {
                res[nc - min_nc + 1, 12] <- Indice.DB(x = jeu, 
                  cl = cl1, d = NULL, centrotypes = "centroids", 
                  p = 2, q = 2)$DB
            }
            if (any(indice == 13) || (indice == 31) || (indice == 
                32)) {
                res[nc - min_nc + 1, 13] <- Indice.S(d = md, 
                  cl = cl1)
            }
            if (any(indice == 17) || (indice == 31) || (indice == 
                32)) {
                res[nc - min_nc + 1, 17] <- Indices.Traces(jeu, 
                  md, clall1, index = "ratkowsky")
            }
            if (any(indice == 21) || (indice == 31) || (indice == 
                32)) {
                res[nc - min_nc + 1, 21] <- Index.15and28(cl1 = cl1, 
                  cl2 = cl2, md = md)$frey
            }
            if (any(indice == 22) || (indice == 31) || (indice == 
                32)) {
                res[nc - min_nc + 1, 22] <- Index.15and28(cl1 = cl1, 
                  cl2 = cl2, md = md)$mcclain
            }
            if (any(indice == 23) || (indice == 32)) {
                res[nc - min_nc + 1, 23] <- Index.sPlussMoins(cl1 = cl1, 
                  md = md)$gamma
            }
            if (any(indice == 24) || (indice == 32)) {
                res[nc - min_nc + 1, 24] <- Index.sPlussMoins(cl1 = cl1, 
                  md = md)$gplus
            }
            if (any(indice == 25) || (indice == 32)) {
                res[nc - min_nc + 1, 25] <- Index.sPlussMoins(cl1 = cl1, 
                  md = md)$tau
            }
            if (any(indice == 26) || (indice == 31) || (indice == 
                32)) {
                res[nc - min_nc + 1, 26] <- Index.dunn(md, cl1, 
                  Data = jeu, method = NULL)
            }
            if (any(indice == 27) || (indice == 31) || (indice == 
                32)) {
                res[nc - min_nc + 1, 27] <- Index.Hubert(jeu, 
                  cl1)
            }
            if (any(indice == 28) || (indice == 31) || (indice == 
                32)) {
                res[nc - min_nc + 1, 28] <- Index.sdindex(jeu, 
                  clmax, cl1)
            }
            if (any(indice == 29) || (indice == 31) || (indice == 
                32)) {
                res[nc - min_nc + 1, 29] <- Index.Dindex(cl1, 
                  jeu)
            }
            if (any(indice == 30) || (indice == 31) || (indice == 
                32)) {
                res[nc - min_nc + 1, 30] <- Index.SDbw(jeu, cl1)
            }
        }
        else {
            res[nc - min_nc + 1, 1] <- NA
            res[nc - min_nc + 1, 2] <- NA
            res[nc - min_nc + 1, 11] <- NA
            res[nc - min_nc + 1, 12] <- NA
            res[nc - min_nc + 1, 13] <- NA
            res[nc - min_nc + 1, 17] <- NA
            res[nc - min_nc + 1, 21] <- NA
            res[nc - min_nc + 1, 22] <- NA
            res[nc - min_nc + 1, 23] <- NA
            res[nc - min_nc + 1, 24] <- NA
            res[nc - min_nc + 1, 25] <- NA
            res[nc - min_nc + 1, 26] <- NA
            res[nc - min_nc + 1, 27] <- NA
            res[nc - min_nc + 1, 28] <- NA
            res[nc - min_nc + 1, 29] <- NA
            res[nc - min_nc + 1, 30] <- NA
        }
    }
    nc.KL <- indice.KL <- 0
    if (any(indice == 1) || (indice == 31) || (indice == 32)) {
        nc.KL <- (min_nc:max_nc)[which.max(res[, 1])]
        indice.KL <- max(res[, 1], na.rm = TRUE)
        best.nc <- nc.KL
    }
    nc.CH <- indice.CH <- 0
    if (any(indice == 2) || (indice == 31) || (indice == 32)) {
        nc.CH <- (min_nc:max_nc)[which.max(res[, 2])]
        indice.CH <- max(res[, 2], na.rm = TRUE)
        best.nc <- nc.CH
    }
    nc.CCC <- indice.CCC <- 0
    if (any(indice == 4) || (indice == 31) || (indice == 32)) {
        nc.CCC <- (min_nc:max_nc)[which.max(res[, 4])]
        indice.CCC <- max(res[, 4], na.rm = TRUE)
        best.nc <- nc.CCC
    }
    nc.DB <- indice.DB <- 0
    if (any(indice == 12) || (indice == 31) || (indice == 32)) {
        nc.DB <- (min_nc:max_nc)[which.min(res[, 12])]
        indice.DB <- min(res[, 12], na.rm = TRUE)
        best.nc <- nc.DB
    }
    nc.Silhouette <- indice.Silhouette <- 0
    if (any(indice == 13) || (indice == 31) || (indice == 32)) {
        nc.Silhouette <- (min_nc:max_nc)[which.max(res[, 13])]
        indice.Silhouette <- max(res[, 13], na.rm = TRUE)
        best.nc <- nc.Silhouette
    }
    nc.Gap <- indice.Gap <- 0
    if (any(indice == 20) || (indice == 32)) {
        found <- FALSE
        for (ncG in min_nc:max_nc) {
            if ((resCritical[ncG - min_nc + 1, 4] >= 0) && (!found)) {
                ncGap <- ncG
                indiceGap <- res[ncG - min_nc + 1, 20]
                found <- TRUE
            }
        }
        if (found) {
            nc.Gap <- ncGap
            indice.Gap <- indiceGap
            best.nc <- nc.Gap
        }
        else {
            nc.Gap <- NA
            indice.Gap <- NA
            best.nc <- 1
        }
    }
    nc.Duda <- indice.Duda <- 0
    if (any(indice == 14) || (indice == 31) || (indice == 32)) {
        foundDuda <- FALSE
        for (ncD in min_nc:max_nc) {
            if ((res[ncD - min_nc + 1, 14] >= resCritical[ncD - 
                min_nc + 1, 1]) && (!foundDuda)) {
                ncDuda <- ncD
                indiceDuda <- res[ncD - min_nc + 1, 14]
                foundDuda <- TRUE
            }
        }
        if (foundDuda) {
            nc.Duda <- ncDuda
            indice.Duda <- indiceDuda
            best.nc <- nc.Duda
        }
        else {
            nc.Duda <- NA
            indice.Duda <- NA
            best.nc <- 1
        }
    }
    nc.Pseudo <- indice.Pseudo <- 0
    if (any(indice == 15) || (indice == 31) || (indice == 32)) {
        foundPseudo <- FALSE
        for (ncP in min_nc:max_nc) {
            if ((res[ncP - min_nc + 1, 15] <= resCritical[ncP - 
                min_nc + 1, 2]) && (!foundPseudo)) {
                ncPseudo <- ncP
                indicePseudo <- res[ncP - min_nc + 1, 15]
                foundPseudo <- TRUE
            }
        }
        if (foundPseudo) {
            nc.Pseudo <- ncPseudo
            indice.Pseudo <- indicePseudo
            best.nc <- nc.Pseudo
        }
        else {
            nc.Pseudo <- NA
            indice.Pseudo <- NA
            best.nc <- 1
        }
    }
    nc.Beale <- indice.Beale <- 0
    if (any(indice == 16) || (indice == 31) || (indice == 32)) {
        foundBeale <- FALSE
        for (ncB in min_nc:max_nc) {
            if ((resCritical[ncB - min_nc + 1, 3] >= alphaBeale) && 
                (!foundBeale)) {
                ncBeale <- ncB
                indiceBeale <- res[ncB - min_nc + 1, 16]
                foundBeale <- TRUE
            }
        }
        if (foundBeale) {
            nc.Beale <- ncBeale
            indice.Beale <- indiceBeale
            best.nc <- nc.Beale
        }
        else {
            nc.Beale <- NA
            indice.Beale <- NA
            best.nc <- 1
        }
    }
    nc.ptbiserial <- indice.ptbiserial <- 0
    if (any(indice == 19) || (indice == 31) || (indice == 32)) {
        nc.ptbiserial <- (min_nc:max_nc)[which.max(res[, 19])]
        indice.ptbiserial <- max(res[, 19], na.rm = TRUE)
        best.nc <- nc.ptbiserial
    }
    foundNC <- foundIndice <- numeric(0)
    nc.Frey <- indice.Frey <- 0
    if (any(indice == 21) || (indice == 31) || (indice == 32)) {
        foundFrey <- FALSE
        i <- 1
        for (ncF in min_nc:max_nc) {
            if (res[ncF - min_nc + 1, 21] < 1) {
                ncFrey <- ncF - 1
                indiceFrey <- res[ncF - 1 - min_nc + 1, 21]
                foundFrey <- TRUE
                foundNC[i] <- ncFrey
                foundIndice[i] <- indiceFrey
                i <- i + 1
            }
        }
        if (foundFrey) {
            nc.Frey <- foundNC[1]
            indice.Frey <- foundIndice[1]
            best.nc <- nc.Frey
        }
        else {
            nc.Frey <- NA
            indice.Frey <- NA
            best.nc <- 1
            print(paste("Frey index : No clustering structure in this data set"))
        }
    }
    nc.McClain <- indice.McClain <- 0
    if (any(indice == 22) || (indice == 31) || (indice == 32)) {
        nc.McClain <- (min_nc:max_nc)[which.min(res[, 22])]
        indice.McClain <- min(res[, 22], na.rm = TRUE)
        best.nc <- nc.McClain
    }
    nc.Gamma <- indice.Gamma <- 0
    if (any(indice == 23) || (indice == 31) || (indice == 32)) {
        nc.Gamma <- (min_nc:max_nc)[which.max(res[, 23])]
        indice.Gamma <- max(res[, 23], na.rm = TRUE)
        best.nc <- nc.Gamma
    }
    nc.Gplus <- indice.Gplus <- 0
    if (any(indice == 24) || (indice == 31) || (indice == 32)) {
        nc.Gplus <- (min_nc:max_nc)[which.min(res[, 24])]
        indice.Gplus <- min(res[, 24], na.rm = TRUE)
        best.nc <- nc.Gplus
    }
    nc.Tau <- indice.Tau <- 0
    if (any(indice == 25) || (indice == 31) || (indice == 32)) {
        nc.Tau <- (min_nc:max_nc)[which.max(res[, 25])]
        indice.Tau <- max(res[, 25], na.rm = TRUE)
        best.nc <- nc.Tau
    }
    if ((indice == 3) || (indice == 5) || (indice == 6) || (indice == 
        7) || (indice == 8) || (indice == 9) || (indice == 10) || 
        (indice == 18) || (indice == 27) || (indice == 11) || 
        (indice == 29) || (indice == 31) || (indice == 32)) {
        DiffLev <- array(0, c(max_nc - min_nc + 1, 12))
        DiffLev[, 1] <- min_nc:max_nc
        for (nc3 in min_nc:max_nc) {
            if (nc3 == min_nc) {
                DiffLev[nc3 - min_nc + 1, 2] <- abs(res[nc3 - 
                  min_nc + 1, 3] - NA)
                DiffLev[nc3 - min_nc + 1, 3] <- abs(res[nc3 - 
                  min_nc + 1, 5] - NA)
                DiffLev[nc3 - min_nc + 1, 4] <- abs(res[nc3 - 
                  min_nc + 1, 6] - NA)
                DiffLev[nc3 - min_nc + 1, 5] <- abs(res[nc3 - 
                  min_nc + 1, 7] - NA)
                DiffLev[nc3 - min_nc + 1, 6] <- abs(res[nc3 - 
                  min_nc + 1, 8] - NA)
                DiffLev[nc3 - min_nc + 1, 7] <- abs(res[nc3 - 
                  min_nc + 1, 9] - NA)
                DiffLev[nc3 - min_nc + 1, 8] <- abs(res[nc3 - 
                  min_nc + 1, 10] - NA)
                DiffLev[nc3 - min_nc + 1, 9] <- abs(res[nc3 - 
                  min_nc + 1, 18] - NA)
                DiffLev[nc3 - min_nc + 1, 10] <- abs(res[nc3 - 
                  min_nc + 1, 27] - NA)
                DiffLev[nc3 - min_nc + 1, 12] <- abs(res[nc3 - 
                  min_nc + 1, 29] - NA)
            }
            else {
                if (nc3 == max_nc) {
                  DiffLev[nc3 - min_nc + 1, 2] <- abs(res[nc3 - 
                    min_nc + 1, 3] - res[nc3 - min_nc, 3])
                  DiffLev[nc3 - min_nc + 1, 3] <- abs(res[nc3 - 
                    min_nc + 1, 5] - res[nc3 - min_nc, 5])
                  DiffLev[nc3 - min_nc + 1, 4] <- abs(res[nc3 - 
                    min_nc + 1, 6] - NA)
                  DiffLev[nc3 - min_nc + 1, 5] <- abs(res[nc3 - 
                    min_nc + 1, 7] - res[nc3 - min_nc, 7])
                  DiffLev[nc3 - min_nc + 1, 6] <- abs(res[nc3 - 
                    min_nc + 1, 8] - NA)
                  DiffLev[nc3 - min_nc + 1, 7] <- abs(res[nc3 - 
                    min_nc + 1, 9] - res[nc3 - min_nc, 9])
                  DiffLev[nc3 - min_nc + 1, 8] <- abs(res[nc3 - 
                    min_nc + 1, 10] - NA)
                  DiffLev[nc3 - min_nc + 1, 9] <- abs(res[nc3 - 
                    min_nc + 1, 18] - res[nc3 - min_nc, 18])
                  DiffLev[nc3 - min_nc + 1, 10] <- abs(res[nc3 - 
                    min_nc + 1, 27] - NA)
                  DiffLev[nc3 - min_nc + 1, 12] <- abs(res[nc3 - 
                    min_nc + 1, 29] - NA)
                }
                else {
                  DiffLev[nc3 - min_nc + 1, 2] <- abs(res[nc3 - 
                    min_nc + 1, 3] - res[nc3 - min_nc, 3])
                  DiffLev[nc3 - min_nc + 1, 3] <- abs(res[nc3 - 
                    min_nc + 1, 5] - res[nc3 - min_nc, 5])
                  DiffLev[nc3 - min_nc + 1, 4] <- ((res[nc3 - 
                    min_nc + 2, 6] - res[nc3 - min_nc + 1, 6]) - 
                    (res[nc3 - min_nc + 1, 6] - res[nc3 - min_nc, 
                      6]))
                  DiffLev[nc3 - min_nc + 1, 5] <- abs(res[nc3 - 
                    min_nc + 1, 7] - res[nc3 - min_nc, 7])
                  DiffLev[nc3 - min_nc + 1, 6] <- ((res[nc3 - 
                    min_nc + 2, 8] - res[nc3 - min_nc + 1, 8]) - 
                    (res[nc3 - min_nc + 1, 8] - res[nc3 - min_nc, 
                      8]))
                  DiffLev[nc3 - min_nc + 1, 7] <- abs(res[nc3 - 
                    min_nc + 1, 9] - res[nc3 - min_nc, 9])
                  DiffLev[nc3 - min_nc + 1, 8] <- ((res[nc3 - 
                    min_nc + 2, 10] - res[nc3 - min_nc + 1, 10]) - 
                    (res[nc3 - min_nc + 1, 10] - res[nc3 - min_nc, 
                      10]))
                  DiffLev[nc3 - min_nc + 1, 9] <- abs(res[nc3 - 
                    min_nc + 1, 18] - res[nc3 - min_nc, 18])
                  DiffLev[nc3 - min_nc + 1, 10] <- abs((res[nc3 - 
                    min_nc + 1, 27] - res[nc3 - min_nc, 27]))
                  DiffLev[nc3 - min_nc + 1, 12] <- ((res[nc3 - 
                    min_nc + 2, 29] - res[nc3 - min_nc + 1, 29]) - 
                    (res[nc3 - min_nc + 1, 29] - res[nc3 - min_nc, 
                      29]))
                }
            }
        }
    }
    nc.Hartigan <- indice.Hartigan <- 0
    if (any(indice == 3) || (indice == 31) || (indice == 32)) {
        nc.Hartigan <- DiffLev[, 1][which.max(DiffLev[, 2])]
        indice.Hartigan <- max(DiffLev[, 2], na.rm = TRUE)
        best.nc <- nc.Hartigan
    }
    nc.Ratkowsky <- indice.Ratkowsky <- 0
    if (any(indice == 17) || (indice == 31) || (indice == 32)) {
        nc.Ratkowsky <- (min_nc:max_nc)[which.max(res[, 17])]
        indice.Ratkowsky <- max(res[, 17], na.rm = TRUE)
        best.nc <- nc.Ratkowsky
    }
    nc.cindex <- indice.cindex <- 0
    if (any(indice == 11) || (indice == 31) || (indice == 32)) {
        nc.cindex <- (min_nc:max_nc)[which.min(res[, 11])]
        indice.cindex <- min(res[, 11], na.rm = TRUE)
        best.nc <- nc.cindex
    }
    nc.Scott <- indice.Scott <- 0
    if (any(indice == 5) || (indice == 31) || (indice == 32)) {
        nc.Scott <- DiffLev[, 1][which.max(DiffLev[, 3])]
        indice.Scott <- max(DiffLev[, 3], na.rm = TRUE)
        best.nc <- nc.Scott
    }
    nc.Marriot <- indice.Marriot <- 0
    if (any(indice == 6) || (indice == 31) || (indice == 32)) {
        nc.Marriot <- DiffLev[, 1][which.max(DiffLev[, 4])]
        round(nc.Marriot, digits = 1)
        indice.Marriot <- max(DiffLev[, 4], na.rm = TRUE)
        best.nc <- nc.Marriot
    }
    nc.TrCovW <- indice.TrCovW <- 0
    if (any(indice == 7) || (indice == 31) || (indice == 32)) {
        nc.TrCovW <- DiffLev[, 1][which.max(DiffLev[, 5])]
        indice.TrCovW <- max(DiffLev[, 5], na.rm = TRUE)
        best.nc <- nc.TrCovW
    }
    nc.TraceW <- indice.TraceW <- 0
    if (any(indice == 8) || (indice == 31) || (indice == 32)) {
        nc.TraceW <- DiffLev[, 1][which.max(DiffLev[, 6])]
        indice.TraceW <- max(DiffLev[, 6], na.rm = TRUE)
        best.nc <- nc.TraceW
    }
    nc.Friedman <- indice.Friedman <- 0
    if (any(indice == 9) || (indice == 31) || (indice == 32)) {
        nc.Friedman <- DiffLev[, 1][which.max(DiffLev[, 7])]
        indice.Friedman <- max(DiffLev[, 7], na.rm = TRUE)
        best.nc <- nc.Friedman
    }
    nc.Rubin <- indice.Rubin <- 0
    if (any(indice == 10) || (indice == 31) || (indice == 32)) {
        nc.Rubin <- DiffLev[, 1][which.min(DiffLev[, 8])]
        indice.Rubin <- min(DiffLev[, 8], na.rm = TRUE)
        best.nc <- nc.Rubin
    }
    nc.Ball <- indice.Ball <- 0
    if (any(indice == 18) || (indice == 31) || (indice == 32)) {
        nc.Ball <- DiffLev[, 1][which.max(DiffLev[, 9])]
        indice.Ball <- max(DiffLev[, 9], na.rm = TRUE)
        best.nc <- nc.Ball
    }
    nc.Dunn <- indice.Dunn <- 0
    if (any(indice == 26) || (indice == 31) || (indice == 32)) {
        nc.Dunn <- (min_nc:max_nc)[which.max(res[, 26])]
        indice.Dunn <- max(res[, 26], na.rm = TRUE)
        best.nc <- nc.Dunn
    }
    nc.Hubert <- indice.Hubert <- 0
    if (any(indice == 27) || (indice == 31) || (indice == 32)) {
        nc.Hubert <- 0
        indice.Hubert <- 0
        par(mfrow = c(1, 2))
        plot(x_axis, res[, 27], tck = 0, type = "b", col = "red", 
            xlab = expression(paste("Number of clusters ")), 
            ylab = expression(paste("Hubert Statistic values")))
        plot(DiffLev[, 1], DiffLev[, 10], tck = 0, type = "b", 
            col = "blue", xlab = expression(paste("Number of clusters ")), 
            ylab = expression(paste("Hubert statistic second differences")))
        cat(paste("*** : The Hubert index is a graphical method of determining the number of clusters.\n                In the plot of Hubert index, we seek a significant knee that corresponds to a \n                significant increase of the value of the measure i.e the significant peak in Hubert\n                index second differences plot.", 
            "\n", "\n"))
    }
    nc.sdindex <- indice.sdindex <- 0
    if (any(indice == 28) || (indice == 31) || (indice == 32)) {
        nc.sdindex <- (min_nc:max_nc)[which.min(res[, 28])]
        indice.sdindex <- min(res[, 28], na.rm = TRUE)
        best.nc <- nc.sdindex
    }
    nc.Dindex <- indice.Dindex <- 0
    if (any(indice == 29) || (indice == 31) || (indice == 32)) {
        nc.Dindex <- 0
        indice.Dindex <- 0
        par(mfrow = c(1, 2))
        plot(x_axis, res[, 29], tck = 0, type = "b", col = "red", 
            xlab = expression(paste("Number of clusters ")), 
            ylab = expression(paste("Dindex Values")))
        plot(DiffLev[, 1], DiffLev[, 12], tck = 0, type = "b", 
            col = "blue", xlab = expression(paste("Number of clusters ")), 
            ylab = expression(paste("Second differences Dindex Values")))
        cat(paste("*** : The D index is a graphical method of determining the number of clusters. \n                In the plot of D index, we seek a significant knee (the significant peak in Dindex\n                second differences plot) that corresponds to a significant increase of the value of\n                the measure.", 
            "\n", "\n"))
    }
    nc.SDbw <- indice.SDbw <- 0
    if (any(indice == 30) || (indice == 31) || (indice == 32)) {
        nc.SDbw <- (min_nc:max_nc)[which.min(res[, 30])]
        indice.SDbw <- min(res[, 30], na.rm = TRUE)
        best.nc <- nc.SDbw
    }
    if (indice < 31) {
        res <- res[, c(indice)]
        if (indice == 14) {
            resCritical <- resCritical[, 1]
        }
        if (indice == 15) {
            resCritical <- resCritical[, 2]
        }
        if (indice == 16) {
            resCritical <- resCritical[, 3]
        }
        if (indice == 20) {
            resCritical <- resCritical[, 4]
        }
    }
    if (indice == 31) {
        res <- res[, c(1:19, 21:22, 26:30)]
        resCritical <- resCritical[, c(1:3)]
    }
    if (any(indice == 20) || (indice == 23) || (indice == 24) || 
        (indice == 25) || (indice == 32)) {
        results <- c(nc.KL, indice.KL, nc.CH, indice.CH, nc.Hartigan, 
            indice.Hartigan, nc.CCC, indice.CCC, nc.Scott, indice.Scott, 
            nc.Marriot, indice.Marriot, nc.TrCovW, indice.TrCovW, 
            nc.TraceW, indice.TraceW, nc.Friedman, indice.Friedman, 
            nc.Rubin, indice.Rubin, nc.cindex, indice.cindex, 
            nc.DB, indice.DB, nc.Silhouette, indice.Silhouette, 
            nc.Duda, indice.Duda, nc.Pseudo, indice.Pseudo, nc.Beale, 
            indice.Beale, nc.Ratkowsky, indice.Ratkowsky, nc.Ball, 
            indice.Ball, nc.ptbiserial, indice.ptbiserial, nc.Gap, 
            indice.Gap, nc.Frey, indice.Frey, nc.McClain, indice.McClain, 
            nc.Gamma, indice.Gamma, nc.Gplus, indice.Gplus, nc.Tau, 
            indice.Tau, nc.Dunn, indice.Dunn, nc.Hubert, indice.Hubert, 
            nc.sdindex, indice.sdindex, nc.Dindex, indice.Dindex, 
            nc.SDbw, indice.SDbw)
        results1 <- matrix(c(results), nrow = 2, ncol = 30)
        resultats <- matrix(c(results), nrow = 2, ncol = 30, 
            dimnames = list(c("Number_clusters", "Value_Index"), 
                c("KL", "CH", "Hartigan", "CCC", "Scott", "Marriot", 
                  "TrCovW", "TraceW", "Friedman", "Rubin", "Cindex", 
                  "DB", "Silhouette", "Duda", "PseudoT2", "Beale", 
                  "Ratkowsky", "Ball", "PtBiserial", "Gap", "Frey", 
                  "McClain", "Gamma", "Gplus", "Tau", "Dunn", 
                  "Hubert", "SDindex", "Dindex", "SDbw")))
    } else {
        results <- c(nc.KL, indice.KL, nc.CH, indice.CH, nc.Hartigan, 
            indice.Hartigan, nc.CCC, indice.CCC, nc.Scott, indice.Scott, 
            nc.Marriot, indice.Marriot, nc.TrCovW, indice.TrCovW, 
            nc.TraceW, indice.TraceW, nc.Friedman, indice.Friedman, 
            nc.Rubin, indice.Rubin, nc.cindex, indice.cindex, 
            nc.DB, indice.DB, nc.Silhouette, indice.Silhouette, 
            nc.Duda, indice.Duda, nc.Pseudo, indice.Pseudo, nc.Beale, 
            indice.Beale, nc.Ratkowsky, indice.Ratkowsky, nc.Ball, 
            indice.Ball, nc.ptbiserial, indice.ptbiserial, nc.Frey, 
            indice.Frey, nc.McClain, indice.McClain, nc.Dunn, 
            indice.Dunn, nc.Hubert, indice.Hubert, nc.sdindex, 
            indice.sdindex, nc.Dindex, indice.Dindex, nc.SDbw, 
            indice.SDbw)
        results1 <- matrix(c(results), nrow = 2, ncol = 26)
        resultats <- matrix(c(results), nrow = 2, ncol = 26, 
            dimnames = list(c("Number_clusters", "Value_Index"), 
                c("KL", "CH", "Hartigan", "CCC", "Scott", "Marriot", 
                  "TrCovW", "TraceW", "Friedman", "Rubin", "Cindex", 
                  "DB", "Silhouette", "Duda", "PseudoT2", "Beale", 
                  "Ratkowsky", "Ball", "PtBiserial", "Frey", 
                  "McClain", "Dunn", "Hubert", "SDindex", "Dindex", 
                  "SDbw")))
    }
    if (any(indice <= 20) || (indice == 23) || (indice == 24) || 
        (indice == 25)) {
        resultats <- resultats[, c(indice)]
    }
    if (any(indice == 21) || (indice == 22)) {
        indice3 <- indice - 1
        resultats <- resultats[, c(indice3)]
    }
    if (any(indice == 26) || (indice == 27) || (indice == 28) || 
        (indice == 29) || (indice == 30)) {
        indice4 <- indice - 4
        resultats <- resultats[, c(indice4)]
    }
    resultats <- round(resultats, digits = 4)
    res <- round(res, digits = 4)
    resCritical <- round(resCritical, digits = 4)
    if (any(indice == 31) || (indice == 32)) {
        cat("*******************************************************************", 
            "\n")
        cat("* Among all indices:                                               ", 
            "\n")
        BestCluster <- results1[1, ]
        c = 0
        for (i in min.nc:max.nc) {
            vect <- which(BestCluster == i)
            if (length(vect) > 0) 
                cat("*", length(vect), "proposed", i, "as the best number of clusters", 
                  "\n")
            if (c < length(vect)) {
                j = i
                c <- length(vect)
            }
        }
        cat("\n", "                  ***** Conclusion *****                           ", 
            "\n", "\n")
        cat("* According to the majority rule, the best number of clusters is ", 
            j, "\n", "\n", "\n")
        cat("*******************************************************************", 
            "\n")
        if (any(method == 1) || (method == 2) || (method == 3) || 
            (method == 4) || (method == 5) || (method == 6) || 
            (method == 7) || (method == 9)) 
            partition <- cutree(hc, k = j)
        else {
            # set.seed(1)
            partition <- kmeans(jeu, j)$cluster
        }
    }
    if (any(indice == 1) || (indice == 2) || (indice == 3) || 
        (indice == 4) || (indice == 5) || (indice == 6) || (indice == 
        7) || (indice == 8) || (indice == 9) || (indice == 10) || 
        (indice == 11) || (indice == 12) || (indice == 13) || 
        (indice == 14) || (indice == 15) || (indice == 16) || 
        (indice == 17) || (indice == 18) || (indice == 19) || 
        (indice == 20) || (indice == 21) || (indice == 22) || 
        (indice == 23) || (indice == 24) || (indice == 25) || 
        (indice == 26) || (indice == 28) || (indice == 30)) {
        if (any(method == 1) || (method == 2) || (method == 3) || 
            (method == 4) || (method == 5) || (method == 6) || 
            (method == 7) || (method == 9)) {
            partition <- cutree(hc, k = best.nc)
        } else {
            #set.seed(1)
            partition <- kmeans(jeu, best.nc)$cluster
        }
    }
    if ((indice == 14) || (indice == 15) || (indice == 16) || 
        (indice == 20) || (indice == 31) || (indice == 32)) {
        results.final <- list(All.index = res, All.CriticalValues = resCritical, 
            Best.nc = resultats, Best.partition = partition)
    }
    if ((indice == 27) || (indice == 29)) 
        results.final <- list(All.index = res)
    if (any(indice == 1) || (indice == 2) || (indice == 3) || 
        (indice == 4) || (indice == 5) || (indice == 6) || (indice == 
        7) || (indice == 8) || (indice == 9) || (indice == 10) || 
        (indice == 11) || (indice == 12) || (indice == 13) || 
        (indice == 17) || (indice == 18) || (indice == 19) || 
        (indice == 21) || (indice == 22) || (indice == 23) || 
        (indice == 24) || (indice == 25) || (indice == 26) || 
        (indice == 28) || (indice == 30)) {
        results.final <- list(All.index = res, Best.nc = resultats, 
            Best.partition = partition)
    }
    return(results.final)
}
